# Supplementary material for: Genetic and pharmacologic inhibition of ALDH1A3 as a treatment of β-cell failure
Source: Nat Commun. 2023 Feb 2;14:558. doi: 10.1038/s41467-023-36315-4 (PMC9895451; doi:10.1038/s41467-023-36315-4)
Supplement: Supplementary file 3 — Supplementary Data 1 [file 41467_2023_36315_MOESM3_ESM.xlsx]

## Sheet: DE genes ALDH1A3CKO vs DB Ctrl
target_id	baseMean	log2FoldChange	lfcSE	stat	pvalue	padj
Amy2a1	75593.8	-16.1432	2.2898	-7.05003	1.78879e-12	4.43838e-10
Amy2b	7072.29	-10.6344	1.34508	-7.90612	2.65536e-15	9.88284e-13
Hdac1-ps	99.0373	-10.2072	1.52808	-6.67979	2.39291e-11	4.49881e-09
Hamp2	81.6565	-9.92925	2.83239	-3.50561	0.000455561	0.00902369
Sostdc1	77.1851	-9.84792	2.70236	-3.64419	0.000268238	0.00595689
Mup11	76.1176	-9.82815	4.78556	-2.05371	0.0400036	0.216145
1810018F18Rik	66.1122	-9.61917	1.67181	-5.75375	8.72827e-09	8.39754e-07
Slc39a5	157.068	-9.56781	2.22711	-4.29606	1.73857e-05	0.00067197
Lcat	44.7456	-9.05577	1.76306	-5.1364	2.80051e-07	1.91341e-05
Cldn10	41.8352	-8.95345	1.85765	-4.81978	1.43717e-06	7.97095e-05
Serpini2	622.178	-8.89807	1.53959	-5.77951	7.49178e-09	7.25728e-07
Cel	67017.6	-8.85038	1.23952	-7.14016	9.32242e-13	2.44161e-10
Tmed11	104.758	-8.79753	2.32017	-3.79175	0.000149587	0.00378357
Klk1b5	189.21	-8.78439	2.11766	-4.14815	3.35176e-05	0.00113952
Amy2a2	137031	-8.74852	1.18949	-7.35484	1.91154e-13	5.30096e-11
Amy2a3	137031	-8.74852	1.18949	-7.35484	1.91154e-13	5.30096e-11
Amy2a4	137031	-8.74852	1.18949	-7.35484	1.91154e-13	5.30096e-11
Klk1b4	34.8278	-8.69374	1.86424	-4.66341	3.11011e-06	0.000155429
Erp27	509.78	-8.65942	2.28398	-3.79138	0.000149813	0.00378357
Gp2	9388.72	-8.64464	1.3554	-6.37794	1.79483e-10	2.48865e-08
Cpb1	76635	-8.59608	1.22861	-6.99656	2.62322e-12	6.13635e-10
Try4	34117.5	-8.47003	1.48605	-5.69969	1.20024e-08	1.13926e-06
Pnliprp2	9749.42	-8.46503	1.41224	-5.99404	2.04693e-09	2.2617e-07
Pdia2	1124.22	-8.43046	1.58061	-5.33366	9.62513e-08	7.35828e-06
Cela3b	46877	-8.36271	1.27507	-6.55865	5.42985e-11	8.83819e-09
Cpa1	85051.1	-8.35287	1.28952	-6.4775	9.32555e-11	1.4031e-08
Pnlip	128773	-8.34461	1.28299	-6.50405	7.81848e-11	1.22863e-08
Ctrl	40031.6	-8.32976	1.31254	-6.34627	2.20595e-10	3.02901e-08
Pnliprp1	63119.7	-8.29718	1.26617	-6.55295	5.64108e-11	9.06611e-09
Cela2a	116220	-8.28639	1.28375	-6.45483	1.08341e-10	1.59789e-08
Prss2	54501.8	-8.25936	1.28204	-6.44237	1.17624e-10	1.71501e-08
Kansl2-ps	25.4174	-8.24045	1.8429	-4.47147	7.76845e-06	0.00034659
Cela1	78545.6	-8.14563	1.23417	-6.60011	4.10859e-11	7.26348e-09
Reg1	17744.3	-8.11026	1.4158	-5.7284	1.01384e-08	9.68832e-07
Rnase1	24144.7	-8.07292	1.44957	-5.5692	2.55912e-08	2.29074e-06
2210010C04Rik	55703.1	-8.03969	1.24556	-6.45466	1.08462e-10	1.59789e-08
Cuzd1	1629.94	-8.02593	1.49453	-5.37022	7.86416e-08	6.24847e-06
Cpa2	14690.7	-7.97361	1.40656	-5.66887	1.43745e-08	1.33749e-06
Slc30a2	20.4051	-7.92598	2.21452	-3.57909	0.000344791	0.00725119
Rbpjl	54.3544	-7.92577	1.86792	-4.24309	2.20461e-05	0.000818366
Il22ra1	20.0603	-7.89631	2.03074	-3.88839	0.000100912	0.00280945
Amy2a5	230857	-7.89475	1.43575	-5.4987	3.82605e-08	3.31975e-06
Gm4294	52.6966	-7.89339	4.77784	-1.65208	0.0985177	0.363511
Bhmt	19.5006	-7.85639	2.19171	-3.58459	0.000337607	0.00713719
Gm4811	19.4002	-7.84974	1.86638	-4.20587	2.60078e-05	0.000940737
Tff2	1171.99	-7.84572	1.43737	-5.45839	4.80471e-08	4.02089e-06
Cdcp3	18.7597	-7.7999	1.93062	-4.0401	5.34295e-05	0.00163916
Klk1	11639	-7.79549	1.44714	-5.38684	7.17078e-08	5.72974e-06
Zg16	15194	-7.79514	1.31065	-5.94756	2.72177e-09	2.85141e-07
Ctrb1	157249	-7.76482	1.26852	-6.12117	9.28925e-10	1.08577e-07
Klk1b24	17.8913	-7.73211	2.26313	-3.41656	0.000634178	0.0114989
Aqp12	246.938	-7.72859	1.75904	-4.39365	1.11464e-05	0.000465024
Try10	537.894	-7.72324	1.70901	-4.51913	6.20929e-06	0.000290788
Cyp2c29	17.0731	-7.67078	4.78836	-1.60196	0.109164	0.384629
Nes	47.4334	-7.66015	1.75285	-4.37012	1.24177e-05	0.000509053
Clps	32928.3	-7.65929	1.28251	-5.97211	2.34206e-09	2.52853e-07
Gm6055	16.683	-7.63674	1.8684	-4.08732	4.36388e-05	0.00139816
Gm8615	15.8076	-7.5686	1.96195	-3.8577	0.000114459	0.00310709
Pla2g1b	1948.35	-7.56636	1.3685	-5.52894	3.22172e-08	2.81264e-06
Reg2	9829.67	-7.54237	1.21051	-6.23076	4.6419e-10	5.80977e-08
Serpina3k	77.5879	-7.52106	3.30874	-2.27309	0.0230207	0.14983
Tpm3-rs7	490.96	-7.50265	0.542538	-13.8288	1.70869e-43	6.0415e-40
Reg3d	485.692	-7.42199	1.31424	-5.64737	1.62922e-08	1.50601e-06
Ahsg	38.284	-7.40428	2.01818	-3.66878	0.000243707	0.00553251
Gjb2	74.3057	-7.38561	1.42293	-5.19043	2.09814e-07	1.47632e-05
Sycn	8233	-7.3467	1.55158	-4.73497	2.19085e-06	0.000116486
Gm4864	13.1903	-7.30044	1.96334	-3.71838	0.000200503	0.00475792
Lrg1	441.233	-7.2992	1.83686	-3.97374	7.07517e-05	0.00206318
Ces1e	11.7704	-7.1269	2.2453	-3.17415	0.00150278	0.0223703
Mup20	11.7378	-7.12516	2.78985	-2.55395	0.0106507	0.0894738
Cyp2d9	11.7168	-7.11887	2.48427	-2.86558	0.00416244	0.047171
Try5	19300.6	-7.09604	1.38002	-5.14199	2.71838e-07	1.86631e-05
Ptf1a	11.3778	-7.07739	2.15039	-3.29121	0.000997564	0.016161
Itih4	173.31	-7.05149	2.40874	-2.92746	0.00341747	0.0411273
Zfp935	11.0248	-7.04776	2.75513	-2.55805	0.010526	0.0887971
Gm44911	10.5614	-6.98146	2.07837	-3.35911	0.000781948	0.0134375
Azgp1	27.4213	-6.85234	1.88953	-3.62649	0.000287305	0.00627062
Klk1b3	25.7896	-6.77131	2.0596	-3.28768	0.00101016	0.0163276
Gm14434	8.96347	-6.73521	2.21685	-3.03819	0.00238004	0.0316064
Mup14	8.97135	-6.72526	2.51847	-2.67037	0.00757674	0.0716775
Cyp1a2	8.89225	-6.72378	2.95645	-2.27427	0.0229496	0.149681
Ugt2b1	8.89225	-6.72378	2.95645	-2.27427	0.0229496	0.149681
Aldh1a7	24.0625	-6.72349	1.92081	-3.50035	0.000464652	0.00912718
Gvin-ps1	8.74371	-6.69646	2.33289	-2.87045	0.00409885	0.0468374
Ugt2b36	8.72873	-6.68899	2.51904	-2.65537	0.00792212	0.0735187
Spink1	732.782	-6.67201	1.39631	-4.77832	1.76765e-06	9.57852e-05
Igf1	44.6316	-6.5933	1.5	-4.39554	1.10497e-05	0.000463725
Selenbp2	7.9451	-6.57189	2.25852	-2.90982	0.00361636	0.0428359
Mup7	158.721	-6.52341	3.09304	-2.10906	0.0349394	0.199656
Mug1	21.7206	-6.42339	2.19948	-2.92041	0.00349574	0.0416164
Nr0b2	7.19291	-6.41373	2.59576	-2.47085	0.0134794	0.104371
Cyp2a12	6.75811	-6.32703	3.15512	-2.00532	0.044929	0.23115
Kng2	6.6128	-6.2939	2.47244	-2.54562	0.0109083	0.0907818
Klk1b11	37.7596	-6.28698	1.58731	-3.96079	7.47033e-05	0.00216502
Dmbt1	29975.3	-6.28485	1.36793	-4.59441	4.33983e-06	0.000213119
Ppic	70.1193	-6.2773	1.16993	-5.36555	8.07042e-08	6.30819e-06
Ugt1a6b	6.40242	-6.24887	3.19886	-1.95347	0.0507645	0.248737
Reg3b	1049.39	-6.2374	1.23402	-5.05455	4.31404e-07	2.81168e-05
Hpn	47.1085	-6.22547	1.39455	-4.46413	8.0396e-06	0.000355325
Gm48499	6.15191	-6.20818	3.16443	-1.96186	0.0497785	NA
Grhl3	6.11085	-6.18127	2.49757	-2.47491	0.013327	NA
Rps18-ps3	6.02589	-6.17062	2.44624	-2.5225	0.0116525	NA
Aadac	6.04673	-6.16624	3.24683	-1.89916	0.0575439	NA
Gm49387	6.04673	-6.16624	3.24683	-1.89916	0.0575439	NA
P2rx1	34.4825	-6.15827	1.56013	-3.94729	7.90409e-05	0.00227944
Gm21750	5.96847	-6.14844	2.4957	-2.46361	0.0137545	NA
Mup3	44.8986	-6.13514	2.98881	-2.0527	0.0401016	0.216472
Kash5	5.78504	-6.1039	2.49916	-2.44237	0.014591	NA
Ighv1-78	5.69104	-6.0786	3.29972	-1.84216	0.065452	NA
Nat8f2	5.69104	-6.0786	3.29972	-1.84216	0.065452	NA
Sema5b	10.0956	-6.07404	2.00822	-3.02459	0.00248967	0.0327244
Gal	161.438	-6.07091	1.56089	-3.8894	0.000100493	0.00280331
Cabp2	65.5121	-6.06021	1.20995	-5.00866	5.48098e-07	3.42998e-05
Trim31	5.61942	-6.0573	2.67484	-2.26455	0.0235406	NA
Aqp9	5.33535	-5.98531	3.35836	-1.78221	0.074715	NA
Cyp2c50	5.33535	-5.98531	3.35836	-1.78221	0.074715	NA
Sult2a8	5.33535	-5.98531	3.35836	-1.78221	0.074715	NA
Ugt2b5	5.33535	-5.98531	3.35836	-1.78221	0.074715	NA
Clic6	9.70878	-5.97603	2.08104	-2.87165	0.0040833	0.0467992
Cela3a	14.8729	-5.97284	1.9048	-3.13567	0.00171459	0.0248712
Klk1b8	5.26957	-5.9645	2.71792	-2.19451	0.0281988	NA
Kcnj12	14.4637	-5.92807	1.99005	-2.97885	0.0028933	0.036438
Cyp3a11	41.1016	-5.91168	1.7184	-3.44023	0.000581217	0.0107313
Scn4b	14.0335	-5.88665	1.95625	-3.00914	0.00261987	0.0339623
Cyp2c70	4.97966	-5.88558	3.42382	-1.71901	0.0856131	NA
Gfi1	4.97966	-5.88558	3.42382	-1.71901	0.0856131	NA
Matn4	4.97966	-5.88558	3.42382	-1.71901	0.0856131	NA
Cyp2d10	4.95209	-5.86053	2.85885	-2.04996	0.0403683	NA
Pah	127.675	-5.83802	1.03513	-5.63989	1.70162e-08	1.54997e-06
Csnk2a1-ps3	4.76312	-5.81985	2.74608	-2.11933	0.0340627	NA
Galnt3	11.389	-5.81308	2.36445	-2.45853	0.0139505	0.106939
Reg3a	358.596	-5.8046	0.608704	-9.53599	1.48462e-21	9.12912e-19
Cyp4a12a	4.62397	-5.77846	3.49744	-1.6522	0.0984945	NA
Tex49	12.3172	-5.7537	2.19648	-2.61951	0.00880564	0.0783259
Ankrd34c	4.43671	-5.7105	2.81996	-2.02503	0.0428641	NA
Kng1	9.01349	-5.68779	2.31067	-2.46153	0.0138344	0.106395
Smim38	4.34457	-5.6853	2.91754	-1.94866	0.0513357	NA
Msln	486.09	-5.68219	0.589703	-9.63567	5.65213e-22	3.74165e-19
Car3	20.6491	-5.68122	1.84738	-3.07529	0.00210298	0.0289605
1700001O22Rik	15.8965	-5.6736	1.61334	-3.51669	0.000436971	0.00877852
Gm29427	4.24714	-5.67344	2.8099	-2.01909	0.0434777	NA
Apon	4.26828	-5.66276	3.58093	-1.58137	0.113794	NA
Gm10273	4.26828	-5.66276	3.58093	-1.58137	0.113794	NA
Ighj4	4.26828	-5.66276	3.58093	-1.58137	0.113794	NA
Umod	4.26828	-5.66276	3.58093	-1.58137	0.113794	NA
Sardh	48.9278	-5.6589	1.14445	-4.94464	7.62831e-07	4.57149e-05
Oas2	4.24988	-5.64709	2.89372	-1.95149	0.0509983	NA
Mcoln3	4.16147	-5.62785	2.78411	-2.02142	0.0432363	NA
Gm14822	3.99247	-5.60024	3.02069	-1.85396	0.0637444	NA
Gm43587	4.04015	-5.59227	2.80116	-1.99641	0.0458894	NA
Gm6793	3.9759	-5.56522	2.82877	-1.96736	0.0491412	NA
Smagp	10.9785	-5.55211	2.08382	-2.66438	0.00771294	0.072289
Egflam	3.93265	-5.54296	2.86424	-1.93523	0.0529626	NA
C9	3.91259	-5.537	3.67657	-1.50602	0.132062	NA
Mup16	3.91259	-5.537	3.67657	-1.50602	0.132062	NA
Cckar	191.064	-5.52181	1.45194	-3.80306	0.000142919	0.0037088
Gm14612	3.76537	-5.48543	2.89212	-1.89668	0.0578698	NA
Gm14416	3.76356	-5.4848	2.89243	-1.89626	0.0579262	NA
Lrrc7	3.72621	-5.47815	3.00267	-1.82443	0.0680872	NA
Lrmp	29.9669	-5.46989	1.53935	-3.55338	0.000380316	0.0077841
Zmynd10	3.7163	-5.46967	2.9628	-1.84612	0.0648752	NA
Igkv4-63	3.60629	-5.43899	3.70843	-1.46666	0.14247	NA
Ces3a	10.4849	-5.42314	2.37327	-2.28509	0.0223076	0.146811
Mpzl2	8.46241	-5.4125	2.18742	-2.47438	0.0133468	0.104081
Kmo	3.62285	-5.40734	3.10516	-1.7414	0.0816129	NA
Cfhr4	3.5569	-5.39924	3.78741	-1.42558	0.153991	NA
Elovl3	3.5569	-5.39924	3.78741	-1.42558	0.153991	NA
Vmn2r29	11.8456	-5.38899	2.3525	-2.29075	0.021978	0.145318
Gm6430	3.48521	-5.36889	3.04437	-1.76355	0.0778077	NA
Fga	19.1825	-5.35362	1.92452	-2.7818	0.00540588	0.0566995
Gm12892	3.39416	-5.35166	3.78248	-1.41486	0.157111	NA
A530016L24Rik	3.39416	-5.35166	3.78248	-1.41486	0.157111	NA
B4galnt2	9.39724	-5.34999	2.27127	-2.3555	0.0184976	0.130545
Cps1	85.5595	-5.33217	3.53018	-1.51045	0.130928	0.426762
Gm6254	3.34128	-5.31016	3.04749	-1.74247	0.0814263	NA
Pm20d1	10.7399	-5.30837	1.85703	-2.85853	0.00425615	0.0479639
Cdc42ep1	71.7479	-5.30481	1.12118	-4.73146	2.22911e-06	0.000118076
Strc	15.9983	-5.30362	1.50157	-3.53205	0.000412351	0.00836711
Slc25a45	8.22654	-5.29342	2.77226	-1.90942	0.0562074	0.264129
Gjb1	52.6318	-5.29157	1.29421	-4.08864	4.33901e-05	0.0013947
Snapc1l	3.26497	-5.28381	3.02693	-1.7456	0.0808805	NA
Serpina1c	74.3679	-5.28259	2.99612	-1.76314	0.0778762	0.31897
Ggt1	242.832	-5.28131	1.46527	-3.60433	0.000312954	0.00670623
Hkdc1	17.3514	-5.28053	1.81673	-2.90661	0.00365365	0.0431692
Slc38a3	98.2666	-5.25254	0.993373	-5.28758	1.23944e-07	9.08262e-06
Crisp4	3.19698	-5.24908	3.06927	-1.7102	0.0872281	NA
Gm49354	3.20121	-5.24697	3.91768	-1.33931	0.180471	NA
Gm50238	3.20121	-5.24697	3.91768	-1.33931	0.180471	NA
Mettl7b	3.20121	-5.24697	3.91768	-1.33931	0.180471	NA
Mup1	3.20121	-5.24697	3.91768	-1.33931	0.180471	NA
Ptgs2	3.3047	-5.22972	3.1444	-1.66318	0.0962758	NA
Mup22	95.5021	-5.22257	3.33981	-1.56373	0.117881	0.401985
Zcchc24	3.12703	-5.21298	3.14793	-1.656	0.0977215	NA
Celsr1	137.871	-5.18917	0.526781	-9.8507	6.80655e-23	5.06658e-20
Hrg	8.04799	-5.12981	2.77033	-1.85169	0.0640698	0.285398
2010003K11Rik	2.84552	-5.07676	4.07339	-1.24632	0.212646	NA
Amy2-ps1	2.84552	-5.07676	4.07339	-1.24632	0.212646	NA
Cyp2j5	2.84552	-5.07676	4.07339	-1.24632	0.212646	NA
Hamp	2.84552	-5.07676	4.07339	-1.24632	0.212646	NA
Orm1	2.84552	-5.07676	4.07339	-1.24632	0.212646	NA
Spaca9	2.77632	-5.04189	3.27157	-1.54112	0.123287	NA
Slc22a30	2.77195	-5.03976	3.27294	-1.53983	0.123603	NA
Gm21119	2.77157	-5.03957	3.27306	-1.53971	0.12363	NA
Ces3b	2.65129	-5.0182	4.17187	-1.20287	0.229028	NA
Gm48177	2.69584	-5.00818	3.25075	-1.54062	0.123409	NA
Plxnc1	6.29202	-4.98555	2.25005	-2.21575	0.0267087	0.166699
Tmc5	7.53915	-4.97011	2.39766	-2.07291	0.0381811	0.211341
Wdr72	2.62729	-4.96561	3.30279	-1.50346	0.132721	NA
Gpr153	4.9954	-4.95446	2.50902	-1.97466	0.0483069	NA
Myo5c	41.7104	-4.94903	1.37677	-3.59467	0.000324804	0.00691822
Adamtsl1	2.5519	-4.93307	3.32488	-1.48369	0.137892	NA
Gm3005	2.55164	-4.93292	3.32498	-1.48359	0.137917	NA
Adh4	2.59072	-4.92657	3.42673	-1.43769	0.150523	NA
Gm12411	2.56667	-4.92649	3.40768	-1.4457	0.148261	NA
C6	2.52678	-4.92507	3.36478	-1.46371	0.143273	NA
Klk1b27	2.56219	-4.92411	3.40931	-1.44431	0.148651	NA
Zfp521	2.55887	-4.92234	3.41052	-1.44328	0.148941	NA
Kcnq1	53.8246	-4.90266	1.14121	-4.29601	1.73896e-05	0.00067197
Guca2b	2.48475	-4.8888	3.35563	-1.4569	0.145145	NA
Acat3	2.48983	-4.88379	4.26247	-1.14576	0.251893	NA
Adrb1	2.48983	-4.88379	4.26247	-1.14576	0.251893	NA
Cyp2c54	2.48983	-4.88379	4.26247	-1.14576	0.251893	NA
Gm6397	2.48983	-4.88379	4.26247	-1.14576	0.251893	NA
Vmn1r47	2.48983	-4.88379	4.26247	-1.14576	0.251893	NA
Habp2	21.5319	-4.86648	1.66151	-2.92895	0.00340105	0.0410769
Amy1	198.754	-4.86084	1.46546	-3.31694	0.000910099	0.015143
Ms4a8a	2.44618	-4.8525	3.56471	-1.36126	0.173431	NA
Chst2	130.935	-4.81114	0.949951	-5.06461	4.09228e-07	2.69196e-05
Ifit2	2.33979	-4.8065	3.4332	-1.4	0.161512	NA
Rarres1	2.34894	-4.79677	3.60459	-1.33074	0.183275	NA
Ttpa	2.34743	-4.79588	3.60523	-1.33026	0.183434	NA
Prss3	406.437	-4.78465	1.71164	-2.79536	0.00518415	0.0550298
Trpv6	2.27164	-4.75752	3.47954	-1.36729	0.171536	NA
Gm48349	2.20949	-4.71093	3.58226	-1.31507	0.188485	NA
Gm12966	2.20608	-4.70884	3.58467	-1.31361	0.188979	NA
Dusp13	2.20701	-4.69938	3.69291	-1.27254	0.203181	NA
Gm34248	2.12135	-4.67456	4.45651	-1.04893	0.294211	NA
Aqp8	6.69636	-4.66969	2.52221	-1.85143	0.0641075	0.285476
Rpl5-ps2	2.12776	-4.66774	3.55977	-1.31125	0.189775	NA
Yy2	2.13542	-4.66189	4.50201	-1.03551	0.300429	NA
Clec4g	2.13414	-4.66105	4.50291	-1.03512	0.300613	NA
Cyp2c67	2.13414	-4.66105	4.50291	-1.03512	0.300613	NA
Cyp3a25	2.13414	-4.66105	4.50291	-1.03512	0.300613	NA
Gm6169	2.13414	-4.66105	4.50291	-1.03512	0.300613	NA
Gm9755	2.13414	-4.66105	4.50291	-1.03512	0.300613	NA
Mbl1	2.13414	-4.66105	4.50291	-1.03512	0.300613	NA
Trpc2	2.13308	-4.65998	4.5037	-1.0347	0.300809	NA
Nup62cl	3.96445	-4.64636	2.73938	-1.69613	0.0898603	NA
Jaml	2.08624	-4.63302	3.64394	-1.27143	0.203575	NA
Abcg5	8.15901	-4.63164	2.31263	-2.00276	0.0452027	0.231815
Lfng	14.7961	-4.61748	1.94071	-2.37927	0.0173468	0.124967
Gm49987	2.06153	-4.615	3.6266	-1.27254	0.203182	NA
Gm5620	2.06024	-4.61416	3.62729	-1.27207	0.203349	NA
Sntb1	34.2078	-4.59799	1.31598	-3.49398	0.000475883	0.00929614
Plppr5	5.51713	-4.58434	2.40963	-1.90251	0.0571049	NA
Pax5	5.73573	-4.5738	1.91905	-2.38336	0.0171554	NA
Rgs14	1.99209	-4.5591	3.80346	-1.19867	0.230656	NA
Prom2	41.1395	-4.54785	1.32146	-3.44153	0.000578444	0.010694
Reg3g	100.085	-4.54044	2.59205	-1.75168	0.0798286	0.324058
Gm45855	1.90921	-4.52276	4.63317	-0.97617	0.32898	NA
Gpm6b	1.90921	-4.52276	4.63317	-0.97617	0.32898	NA
Ccdc78	1.91585	-4.5143	3.71014	-1.21675	0.223701	NA
Gm3045	1.91582	-4.51429	3.71016	-1.21674	0.223704	NA
Tmprss11d	1.91578	-4.51426	3.71018	-1.21672	0.22371	NA
Angptl3	4.78469	-4.50088	3.08889	-1.45712	0.145084	NA
Aox3	4.06422	-4.49897	2.71255	-1.65857	0.0972015	NA
Alb	255.988	-4.48447	1.93721	-2.31491	0.0206178	0.139453
Muc20	5.22674	-4.46631	2.4	-1.86096	0.0627492	NA
Adgrg7	9.8848	-4.45865	2.22716	-2.00195	0.0452906	0.231954
Ly6g6c	1.84904	-4.4552	3.81287	-1.16846	0.24262	NA
Gm12586	1.84843	-4.45475	3.81326	-1.16823	0.242716	NA
Casp1	5.43414	-4.45417	2.39313	-1.86123	0.0627113	NA
Plg	20.1584	-4.44329	1.70136	-2.61161	0.00901174	0.0797578
Cyp2c23	1.82944	-4.44246	3.90192	-1.13853	0.254899	NA
Spdef	4.24572	-4.43735	2.583	-1.71791	0.0858136	NA
Kcnh4	1.7719	-4.40747	3.83359	-1.1497	0.250268	NA
Gsdmcl2	1.77173	-4.40734	3.83371	-1.14963	0.250297	NA
Fam209	1.77103	-4.40676	3.83421	-1.14932	0.250422	NA
Lgals2	32.6008	-4.40329	1.61109	-2.73311	0.00627389	0.0627079
Acsm1	1.77845	-4.39761	4.81284	-0.913725	0.360861	NA
Apoa5	1.77845	-4.39761	4.81284	-0.913725	0.360861	NA
Asgr2	1.77845	-4.39761	4.81284	-0.913725	0.360861	NA
Cyp4a12b	1.77845	-4.39761	4.81284	-0.913725	0.360861	NA
Gm12799	1.77845	-4.39761	4.81284	-0.913725	0.360861	NA
Gm17082	1.77845	-4.39761	4.81284	-0.913725	0.360861	NA
Gm2981	1.77845	-4.39761	4.81284	-0.913725	0.360861	NA
Gm47605	1.77845	-4.39761	4.81284	-0.913725	0.360861	NA
Hsd3b5	1.77845	-4.39761	4.81284	-0.913725	0.360861	NA
Klk1b26	1.77845	-4.39761	4.81284	-0.913725	0.360861	NA
Rgs13	1.77845	-4.39761	4.81284	-0.913725	0.360861	NA
Rpl10-ps5	1.77845	-4.39761	4.81284	-0.913725	0.360861	NA
Tpsg1	1.77845	-4.39761	4.81284	-0.913725	0.360861	NA
Cyp2c68	4.84002	-4.37063	3.08759	-1.41555	0.156908	NA
Gm44502	1.69779	-4.35407	4.82062	-0.903218	0.36641	NA
Gm49388	1.69767	-4.35391	4.82062	-0.903184	0.366428	NA
Gm6501	1.69708	-4.35317	4.82063	-0.90303	0.36651	NA
H3c13	1.69708	-4.35317	4.82063	-0.90303	0.36651	NA
Gm44845	1.70567	-4.34386	3.89189	-1.11613	0.264366	NA
Rpl13-ps6	1.70493	-4.34329	3.89243	-1.11583	0.264496	NA
Gm13577	1.6966	-4.33693	3.89851	-1.11246	0.265941	NA
Ighv8-8	10.3359	-4.32413	2.44098	-1.77147	0.0764825	0.31491
Tox2	11.8307	-4.32221	1.6425	-2.63149	0.0085011	0.0767759
Spon1	8.93667	-4.31842	1.84924	-2.33525	0.0195306	0.135043
Chl1	1.65669	-4.30641	3.94749	-1.09092	0.275306	NA
Ifi203	1.65308	-4.30343	3.95029	-1.0894	0.275979	NA
Lrrd1	1.62797	-4.29176	4.02623	-1.06595	0.286446	NA
Rad21l	1.6275	-4.29136	4.0266	-1.06575	0.286536	NA
Pkdrej	4.86789	-4.285	2.47486	-1.73141	0.083379	NA
Gm47736	1.63744	-4.27647	4.0676	-1.05135	0.293098	NA
Gm4791	26.8592	-4.27623	1.12604	-3.79757	0.000146121	0.0037506
Car5a	1.63669	-4.27585	4.06819	-1.05104	0.293238	NA
Gm3756	1.63653	-4.27571	4.06831	-1.05098	0.293268	NA
Nxph2	1.63571	-4.27502	4.06896	-1.05064	0.293422	NA
Dmgdh	1.63559	-4.27493	4.06905	-1.0506	0.293444	NA
Fgg	18.1585	-4.22994	1.77272	-2.38613	0.0170267	0.123428
Fxyd1	31.6944	-4.2254	1.47893	-2.85707	0.00427575	0.0481464
Lyz1	4.40997	-4.22402	2.59445	-1.6281	0.103505	NA
Lrrc10	1.55975	-4.22145	4.02708	-1.04827	0.294515	NA
Gm5182	38.2788	-4.21505	1.19472	-3.52807	0.000418595	0.00848166
Zbtb7c	70.7654	-4.2123	0.659884	-6.3834	1.73204e-10	2.44962e-08
Vtn	60.2166	-4.19653	1.13172	-3.70809	0.000208824	0.00488974
Kynu	7.2751	-4.19425	1.8565	-2.25923	0.0238692	0.153533
Dok7	41.7735	-4.19007	0.937659	-4.46865	7.87147e-06	0.000350082
Bdh2	21.5948	-4.18496	1.64715	-2.54073	0.0110622	0.0916537
Slc16a5	7.0682	-4.17301	2.0879	-1.99866	0.0456447	0.233136
Hpd	6.51907	-4.17045	2.87824	-1.44896	0.147349	0.453534
Anks1b	5.76335	-4.16994	2.1643	-1.92669	0.0540181	NA
Gm11231	1.48494	-4.16212	4.82568	-0.862494	0.388416	NA
Gm21983	1.48494	-4.16212	4.82568	-0.862494	0.388416	NA
Hsp25-ps1	1.48494	-4.16212	4.82568	-0.862494	0.388416	NA
Ighj2	1.48494	-4.16212	4.82568	-0.862494	0.388416	NA
Kctd19	1.48494	-4.16212	4.82568	-0.862494	0.388416	NA
Ctxn3	4.42448	-4.15528	2.5029	-1.66019	0.0968769	NA
Stk19-ps1	1.49418	-4.14944	4.12348	-1.00629	0.314274	NA
Rpl6l	1.4928	-4.14821	4.12473	-1.00569	0.314564	NA
Cd79a	544.926	-4.12608	0.476556	-8.65812	4.79605e-18	1.99502e-15
Muc1	161.279	-4.12178	1.53413	-2.68672	0.00721567	0.0690001
Slco1a1	3.88815	-4.1195	2.64497	-1.55749	0.119355	NA
Ect2l	7.53854	-4.09998	1.79736	-2.28111	0.0225421	0.147735
Itih3	3.77449	-4.09868	3.27969	-1.24971	0.211404	NA
Cntnap4	1.4158	-4.09345	4.22088	-0.969811	0.332141	NA
Tdh	8.00704	-4.08832	2.00037	-2.04378	0.0409756	0.218192
Slc19a3	1.43834	-4.08724	4.18034	-0.97773	0.328208	NA
Gm6069	1.41281	-4.08638	4.24126	-0.963482	0.335306	NA
Grid1	1.87579	-4.07927	3.29713	-1.23722	0.216007	NA
Rpl17-ps5	1.42849	-4.07858	4.82814	-0.844752	0.398249	NA
Cftr	11.1542	-4.07297	1.91836	-2.12315	0.0337412	0.194532
Cyp2c37	1.42276	-4.07295	4.82827	-0.843563	0.398913	NA
Cyp2c40	1.42276	-4.07295	4.82827	-0.843563	0.398913	NA
Gm21430	1.42276	-4.07295	4.82827	-0.843563	0.398913	NA
Gm4951	1.42276	-4.07295	4.82827	-0.843563	0.398913	NA
Gm7592	1.42276	-4.07295	4.82827	-0.843563	0.398913	NA
Gm8242	1.42276	-4.07295	4.82827	-0.843563	0.398913	NA
Grm3	1.42276	-4.07295	4.82827	-0.843563	0.398913	NA
Gsta2	1.42276	-4.07295	4.82827	-0.843563	0.398913	NA
Mfsd4b2	1.42276	-4.07295	4.82827	-0.843563	0.398913	NA
Nat8	1.42276	-4.07295	4.82827	-0.843563	0.398913	NA
Olfr49	1.42276	-4.07295	4.82827	-0.843563	0.398913	NA
Pitx2	1.42276	-4.07295	4.82827	-0.843563	0.398913	NA
Rps2-ps13	1.42276	-4.07295	4.82827	-0.843563	0.398913	NA
Serpina3m	1.42276	-4.07295	4.82827	-0.843563	0.398913	NA
Slc10a1	1.42276	-4.07295	4.82827	-0.843563	0.398913	NA
Trpm5	510.981	-4.05978	0.35896	-11.3098	1.17302e-29	1.65901e-26
Pzp	7.66846	-4.05852	2.33505	-1.73809	0.0821958	0.329039
Apoc1	21.7341	-4.05851	4.6072	-0.880906	0.378369	0.705249
Gm10109	7.68565	-4.05205	2.22414	-1.82185	0.068477	0.297077
Mst1r	4.33142	-4.04898	2.40136	-1.68612	0.0917729	NA
Fcna	1.39185	-4.04644	4.22542	-0.957643	0.338243	NA
Grpr	3.90438	-4.04037	2.63122	-1.53555	0.124649	NA
Exoc3l	3.10055	-4.03801	2.83888	-1.4224	0.154912	NA
Cyp4a10	3.83733	-4.01145	2.73303	-1.46777	0.142168	NA
Iltifb	1.34801	-4.00817	4.26972	-0.938744	0.347862	NA
Gm12470	1.34792	-4.00811	4.26981	-0.938709	0.34788	NA
Lhfpl1	1.34786	-4.00806	4.26987	-0.938683	0.347894	NA
Map7d3	1.34783	-4.00803	4.2699	-0.938672	0.347899	NA
Rho	1.34781	-4.00802	4.26992	-0.938665	0.347903	NA
Zfp286	1.34582	-4.00716	4.27162	-0.93809	0.348198	NA
Spag16	3.31227	-4.00185	2.75827	-1.45086	0.14682	NA
Cyp8b1	3.76977	-3.99131	3.28488	-1.21506	0.224345	NA
Galk1	15.022	-3.98963	1.4595	-2.73356	0.00626541	0.0626674
Ifitm3	29.1291	-3.98712	1.30553	-3.05403	0.00225791	0.0303551
Agxt	1.30991	-3.97117	4.37657	-0.907372	0.36421	NA
Npas3	64.6419	-3.95926	0.683625	-5.79157	6.9733e-09	6.84885e-07
Ugt1a1	13.6507	-3.9494	4.62945	-0.853104	0.393602	0.715558
Aurkc	1.27281	-3.94182	4.83238	-0.81571	0.414666	NA
Fcrl6	1.27281	-3.94182	4.83238	-0.81571	0.414666	NA
Gm10563	1.27281	-3.94182	4.83238	-0.81571	0.414666	NA
Gm28168	1.27281	-3.94182	4.83238	-0.81571	0.414666	NA
Ifi214	1.27281	-3.94182	4.83238	-0.81571	0.414666	NA
Ighv6-6	1.27281	-3.94182	4.83238	-0.81571	0.414666	NA
Iglc3	1.27281	-3.94182	4.83238	-0.81571	0.414666	NA
Insyn2a	1.27281	-3.94182	4.83238	-0.81571	0.414666	NA
Lmod1	1.27281	-3.94182	4.83238	-0.81571	0.414666	NA
Marco	1.27281	-3.94182	4.83238	-0.81571	0.414666	NA
Olfr239	1.27281	-3.94182	4.83238	-0.81571	0.414666	NA
Serpina3g	1.27281	-3.94182	4.83238	-0.81571	0.414666	NA
Gm15454	1.28334	-3.92553	4.44143	-0.883844	0.376781	NA
Guca2a	1.28235	-3.92449	4.44258	-0.883381	0.377031	NA
Itgad	1.68645	-3.92448	4.12529	-0.951322	0.341441	NA
Zyg11a	3.62485	-3.92431	2.86574	-1.36939	0.170877	NA
Ccl6	1.28144	-3.92353	4.44363	-0.882955	0.37726	NA
Gm20379	1.28053	-3.92256	4.44469	-0.882527	0.377492	NA
Rufy4	1.28003	-3.92204	4.44528	-0.882293	0.377619	NA
Olfr690	1.27994	-3.92194	4.44538	-0.88225	0.377641	NA
Piwil2	1.2795	-3.92147	4.4459	-0.882043	0.377754	NA
Zfhx4	19.7874	-3.91333	1.11175	-3.51999	0.000431559	0.00869999
Gm10036	86.703	-3.90686	0.607512	-6.43092	1.26831e-10	1.81189e-08
Homer2	57.6499	-3.90115	1.22516	-3.1842	0.00145153	0.0219093
Serpina1a	21.94	-3.87826	1.5245	-2.54396	0.0109604	0.0910538
Slc6a4	9.879	-3.86431	2.49062	-1.55155	0.12077	0.407942
Akr1c6	1.20731	-3.85794	4.50213	-0.856915	0.391492	NA
Gm16374	1.20328	-3.85325	4.50745	-0.854863	0.392627	NA
Trpc7	1.20259	-3.85244	4.50836	-0.854511	0.392822	NA
Gm47191	1.20159	-3.85127	4.50969	-0.853999	0.393106	NA
Dcdc2b	6.91111	-3.84882	2.07708	-1.85299	0.0638832	0.284926
Insyn2b	3.39563	-3.84754	2.70838	-1.42061	0.155431	NA
Cyp2e1	23.4694	-3.84181	1.56565	-2.4538	0.0141354	0.107714
Cdx1	3.41411	-3.83974	3.37207	-1.13869	0.254833	NA
Ugt2a3	3.41293	-3.83884	3.3724	-1.13831	0.254991	NA
Ncam2	18.5796	-3.83141	1.20455	-3.18077	0.00146886	0.0220714
Serpinb1a	207.175	-3.80053	0.757631	-5.01634	5.26651e-07	3.32717e-05
Slc9a3	4.6551	-3.79873	2.4936	-1.52339	0.12766	NA
Fam83f	6.39071	-3.79194	2.24853	-1.68641	0.0917175	0.349753
Gm44984	6.67796	-3.78317	1.90633	-1.98453	0.0471966	0.237969
Tmem200a	2.7445	-3.78072	2.91489	-1.29704	0.194618	NA
St6galnac2	30.9969	-3.77561	1.14096	-3.30916	0.000935763	0.0154388
Syde1	3.25955	-3.7729	2.72455	-1.38478	0.166121	NA
Hsd17b14	1.14001	-3.76469	4.62558	-0.813885	0.415711	NA
Gm18960	1.13648	-3.75799	4.58568	-0.819507	0.412497	NA
Gm47864	1.13601	-3.75746	4.58634	-0.819273	0.412631	NA
Chst7	1.13588	-3.7573	4.58653	-0.819204	0.41267	NA
Gulp1	1.13583	-3.75725	4.5866	-0.819179	0.412684	NA
Vmn1r73	1.13573	-3.75713	4.58674	-0.81913	0.412712	NA
Gm4952	2.64093	-3.7535	3.1421	-1.19458	0.23225	NA
Slc39a8	47.556	-3.74742	1.08746	-3.44601	0.000568927	0.0106012
Igkv5-39	5.97392	-3.73807	2.75673	-1.35598	0.175106	NA
Gdf3	2.44182	-3.73734	3.08215	-1.21258	0.225292	NA
Adgrg6	1.10011	-3.71594	4.63803	-0.801189	0.423022	NA
Slamf1	1.09876	-3.71435	4.64003	-0.800501	0.423421	NA
Tmem254a	23.6184	-3.70624	1.30161	-2.84743	0.00440743	0.0493151
Tmem253	3.22408	-3.70012	2.75875	-1.34123	0.179846	NA
H2af-ps2	412.702	-3.6952	3.09712	-1.19311	0.232827	0.56656
Rftn2	5.72875	-3.68391	2.07925	-1.77175	0.0764361	NA
Armh1	1.06067	-3.68165	4.84171	-0.760404	0.447013	NA
Best2	1.06067	-3.68165	4.84171	-0.760404	0.447013	NA
Col4a4	1.06067	-3.68165	4.84171	-0.760404	0.447013	NA
Ctdsp2-ps	1.06067	-3.68165	4.84171	-0.760404	0.447013	NA
Gm13241	1.06067	-3.68165	4.84171	-0.760404	0.447013	NA
Gm14402	1.06067	-3.68165	4.84171	-0.760404	0.447013	NA
Gm17893	1.06067	-3.68165	4.84171	-0.760404	0.447013	NA
Gm5903	1.06067	-3.68165	4.84171	-0.760404	0.447013	NA
Gm9169	1.06067	-3.68165	4.84171	-0.760404	0.447013	NA
Gm9816	1.06067	-3.68165	4.84171	-0.760404	0.447013	NA
Gsg1l2	1.06067	-3.68165	4.84171	-0.760404	0.447013	NA
Ighv1-52	1.06067	-3.68165	4.84171	-0.760404	0.447013	NA
Lef1	1.06067	-3.68165	4.84171	-0.760404	0.447013	NA
Opn1mw	1.06067	-3.68165	4.84171	-0.760404	0.447013	NA
Rpl23a-ps3	1.06067	-3.68165	4.84171	-0.760404	0.447013	NA
Vtcn1	1.06067	-3.68165	4.84171	-0.760404	0.447013	NA
Naip1	3.06185	-3.67332	3.47408	-1.05735	0.290352	NA
Ank1	9.08489	-3.65506	1.77236	-2.06225	0.039184	0.213946
Gamt	67.5929	-3.65486	0.89144	-4.09995	4.13231e-05	0.00134044
Gm49333	1.06761	-3.65405	4.8428	-0.754532	0.45053	NA
Aoah	1.06707	-3.65335	4.84282	-0.754383	0.450619	NA
Atoh1	1.06707	-3.65335	4.84282	-0.754383	0.450619	NA
Bloc1s2-ps	1.06707	-3.65335	4.84282	-0.754383	0.450619	NA
Ceacam20	1.06707	-3.65335	4.84282	-0.754383	0.450619	NA
Cyp2c66	1.06707	-3.65335	4.84282	-0.754383	0.450619	NA
Gm12706	1.06707	-3.65335	4.84282	-0.754383	0.450619	NA
Gm16574	1.06707	-3.65335	4.84282	-0.754383	0.450619	NA
Gm6627	1.06707	-3.65335	4.84282	-0.754383	0.450619	NA
H1f6	1.06707	-3.65335	4.84282	-0.754383	0.450619	NA
Hsd3b3	1.06707	-3.65335	4.84282	-0.754383	0.450619	NA
Nat8f5	1.06707	-3.65335	4.84282	-0.754383	0.450619	NA
Noxa1	1.06707	-3.65335	4.84282	-0.754383	0.450619	NA
Pkp1	1.06707	-3.65335	4.84282	-0.754383	0.450619	NA
Pla2g12b	1.06707	-3.65335	4.84282	-0.754383	0.450619	NA
Plin4	1.06707	-3.65335	4.84282	-0.754383	0.450619	NA
Sh3rf3	1.06707	-3.65335	4.84282	-0.754383	0.450619	NA
Tnni3k	1.06707	-3.65335	4.84282	-0.754383	0.450619	NA
Fgb	23.8717	-3.64907	1.57985	-2.30976	0.0209017	0.1405
Hs3st3b1	21.4829	-3.64345	1.25746	-2.89747	0.00376183	0.0441524
Hba-a2	28.119	-3.6364	1.4928	-2.43596	0.0148523	0.111732
Pou6f2	1.73398	-3.63523	4.07866	-0.891281	0.372778	NA
Lgals1	37.18	-3.63279	1.07991	-3.36398	0.000768258	0.0132668
Fcgrt	11.7183	-3.62014	1.64588	-2.19951	0.0278415	0.171648
Agmo	8.70624	-3.62009	2.01447	-1.79704	0.0723288	0.30618
Nsg1	16.9445	-3.61857	1.464	-2.47171	0.0134469	0.104371
Gm49948	25.0494	-3.61632	1.66575	-2.17099	0.0299319	0.180369
Acmsd	3.25485	-3.61196	2.75559	-1.31077	0.189934	NA
Avpr1b	9.54458	-3.60131	2.1781	-1.65342	0.098245	0.362788
Gm36210	2.90583	-3.60077	2.82326	-1.27539	0.20217	NA
Cfap70	19.2754	-3.57544	1.24615	-2.86918	0.00411539	0.0468636
Cd38	2.45855	-3.57497	3.69644	-0.96714	0.333474	NA
Ptn	2.33171	-3.5733	3.08028	-1.16006	0.246026	NA
Htr1b	0.991995	-3.57244	4.84615	-0.73717	0.461019	NA
Cxcl11	0.99197	-3.5724	4.84615	-0.737162	0.461024	NA
Hoxb4	0.991906	-3.57231	4.84616	-0.737142	0.461036	NA
Gm29761	0.99184	-3.57221	4.84616	-0.737122	0.461048	NA
Gm12267	0.991348	-3.57151	4.84622	-0.736968	0.461142	NA
Gm10155	0.990755	-3.57065	4.84628	-0.736782	0.461255	NA
Ssmem1	2.93768	-3.57055	3.52384	-1.01326	0.310938	NA
Gm14719	0.990568	-3.57038	4.84631	-0.736723	0.461291	NA
Scd1	218.553	-3.56529	1.36298	-2.61581	0.00890161	0.0790159
Cib3	183.341	-3.55419	0.527937	-6.73221	1.67103e-11	3.28241e-09
Fam151a	2137.35	-3.54718	0.228506	-15.5234	2.41016e-54	1.70434e-50
Tdrd6	11.921	-3.54654	1.55068	-2.28708	0.0221909	0.146247
Vpreb3	0.968451	-3.53749	4.84937	-0.729474	0.465712	NA
Galntl6	10.1231	-3.53462	1.57144	-2.24928	0.0244944	0.156258
Acot3	0.978921	-3.53036	4.84966	-0.72796	0.466638	NA
Trpc5	3.36135	-3.52806	2.728	-1.29328	0.195916	NA
Npb	0.955822	-3.51674	4.85243	-0.724738	0.468613	NA
Gm15703	2.77386	-3.51623	2.96103	-1.18751	0.235028	NA
Tmem150b	0.953193	-3.51165	4.85362	-0.723511	0.469366	NA
Hpse	61.4623	-3.49866	0.683849	-5.11613	3.11869e-07	2.10036e-05
Ndrg2	73.1845	-3.48936	1.12296	-3.10729	0.00188812	0.0266504
Slc25a33	7.81393	-3.48833	2.17238	-1.60576	0.108326	0.383205
Otc	7.81158	-3.48734	2.17252	-1.60521	0.108448	0.383382
4930579F01Rik	0.947152	-3.48602	4.85061	-0.718677	0.47234	NA
Tstd1	2.68988	-3.47793	2.89785	-1.20017	0.230071	NA
Sectm1b	2.70002	-3.47564	3.60061	-0.965292	0.334399	NA
Gm5558	0.925867	-3.45554	4.85134	-0.712286	0.476288	NA
Ccno	0.923986	-3.45281	4.85141	-0.711714	0.476642	NA
Catsperb	0.923919	-3.45272	4.85141	-0.711693	0.476655	NA
Lrrc38	0.923889	-3.45267	4.85141	-0.711684	0.47666	NA
Pate9	0.923885	-3.45267	4.85141	-0.711683	0.476661	NA
F13b	0.923879	-3.45266	4.85141	-0.711681	0.476662	NA
Tnnt2	0.923804	-3.45255	4.85142	-0.711658	0.476676	NA
Olfr143	0.923761	-3.45249	4.85142	-0.711645	0.476684	NA
Spef2	0.923713	-3.45242	4.85142	-0.711631	0.476694	NA
Olfr55	0.923705	-3.45241	4.85142	-0.711628	0.476695	NA
Cyp4f15	8.50805	-3.4458	2.15695	-1.59753	0.110147	0.386583
Bcl11b	5.67056	-3.43949	2.18101	-1.57702	0.114792	NA
Fam126a	40.4648	-3.43943	0.852317	-4.03538	5.45132e-05	0.00166518
Gm53046	2.62657	-3.4338	2.95799	-1.16086	0.2457	NA
Gngt1	2.62656	-3.43379	2.95799	-1.16085	0.245703	NA
Yap1	20.3433	-3.43372	1.26898	-2.70589	0.00681207	0.0665754
Clca1	17.1102	-3.43297	4.602	-0.745973	0.455684	0.758851
Gm47937	0.902033	-3.42061	4.85226	-0.70495	0.480841	NA
Olfr149	5.28098	-3.4041	1.99525	-1.7061	0.0879888	NA
Tead2	55.9447	-3.40161	2.71201	-1.25427	0.209742	0.537876
Nr1i2	9.85029	-3.40156	1.75343	-1.93995	0.0523862	0.253298
Pitx3	2.01046	-3.39131	3.24319	-1.04567	0.295713	NA
Zfp575	5.29646	-3.3892	2.28654	-1.48224	0.138276	NA
Ankrd60	2.09916	-3.38413	3.88023	-0.872148	0.383128	NA
Chdh	16.6074	-3.38312	1.72217	-1.96445	0.0494782	0.244855
Gda	27.3519	-3.3792	1.29439	-2.61065	0.00903695	0.0798431
Ndnf	10.3469	-3.36611	1.66723	-2.01899	0.0434888	0.226542
Aspn	0.84854	-3.3639	4.85559	-0.692789	0.488442	NA
Bdkrb1	0.84854	-3.3639	4.85559	-0.692789	0.488442	NA
Btla	0.84854	-3.3639	4.85559	-0.692789	0.488442	NA
Ccdc178	0.84854	-3.3639	4.85559	-0.692789	0.488442	NA
Ccr6	0.84854	-3.3639	4.85559	-0.692789	0.488442	NA
Cnn1	0.84854	-3.3639	4.85559	-0.692789	0.488442	NA
Dpysl4	0.84854	-3.3639	4.85559	-0.692789	0.488442	NA
Dydc2	0.84854	-3.3639	4.85559	-0.692789	0.488442	NA
Gm12196	0.84854	-3.3639	4.85559	-0.692789	0.488442	NA
Gm13537	0.84854	-3.3639	4.85559	-0.692789	0.488442	NA
Gm15427	0.84854	-3.3639	4.85559	-0.692789	0.488442	NA
Gm17833	0.84854	-3.3639	4.85559	-0.692789	0.488442	NA
Gm19202	0.84854	-3.3639	4.85559	-0.692789	0.488442	NA
Gm4076	0.84854	-3.3639	4.85559	-0.692789	0.488442	NA
Gm6831	0.84854	-3.3639	4.85559	-0.692789	0.488442	NA
Gm9774	0.84854	-3.3639	4.85559	-0.692789	0.488442	NA
Ism2	0.84854	-3.3639	4.85559	-0.692789	0.488442	NA
Npy4r	0.84854	-3.3639	4.85559	-0.692789	0.488442	NA
Oaz1-ps	0.84854	-3.3639	4.85559	-0.692789	0.488442	NA
Olfr916	0.84854	-3.3639	4.85559	-0.692789	0.488442	NA
Oxgr1	0.84854	-3.3639	4.85559	-0.692789	0.488442	NA
Ptgir	0.84854	-3.3639	4.85559	-0.692789	0.488442	NA
Tincr	0.84854	-3.3639	4.85559	-0.692789	0.488442	NA
Tsg101-ps	0.84854	-3.3639	4.85559	-0.692789	0.488442	NA
Slit1	0.84854	-3.3639	4.85559	-0.692789	0.488442	NA
Trpm8	0.84854	-3.3639	4.85559	-0.692789	0.488442	NA
Gm48793	4.81417	-3.36153	2.2692	-1.48138	0.138507	NA
Serpina1e	47.9057	-3.35481	1.36614	-2.45568	0.0140619	0.1073
Kif15	6.22739	-3.34917	2.00977	-1.66644	0.0956252	0.357771
Olfr734	0.85015	-3.34127	4.85487	-0.68823	0.491308	NA
Mmd2	4.37021	-3.33955	2.32981	-1.4334	0.151745	NA
Fabp1	114.657	-3.33702	2.21645	-1.50557	0.132178	0.429152
Fads3	9.43184	-3.33273	1.87856	-1.77409	0.0760488	0.314124
Nrp1	71.28	-3.3286	0.932893	-3.56804	0.000359659	0.00748037
Epn3	18.2453	-3.31991	1.54191	-2.15312	0.0313089	0.186286
Rasef	5.62403	-3.30042	2.86809	-1.15074	0.249841	NA
Tmeff2	3.34455	-3.2899	3.30378	-0.995798	0.319348	NA
Trpa1	14.0424	-3.28904	1.33909	-2.45617	0.0140427	0.107239
Phyhd1	3.11036	-3.28858	2.74584	-1.19766	0.231049	NA
Itga7	5.07378	-3.28435	2.64884	-1.23992	0.215005	NA
Bmp7	53.9513	-3.28188	0.9738	-3.37018	0.000751178	0.0130366
Bche	40.2502	-3.2798	1.09778	-2.98768	0.00281104	0.0355923
Gm13237	2.57124	-3.27844	3.5987	-0.911007	0.362292	NA
Card14	2.22618	-3.26675	3.75406	-0.870192	0.384195	NA
Dram1	11.415	-3.26514	1.72608	-1.89164	0.0585383	0.271059
Slc51b	2.35246	-3.26335	3.75038	-0.870137	0.384226	NA
Fabp2	26.4542	-3.25459	1.61946	-2.00968	0.0444653	0.229851
Gm49957	0.78616	-3.24541	4.86291	-0.66738	0.504529	NA
Cnr1	22.1951	-3.2445	1.40397	-2.31095	0.0208358	0.140124
Nid2	8.26799	-3.24309	2.2169	-1.46289	0.143497	0.4484
Chrm1	4.32589	-3.24285	2.44328	-1.32725	0.184425	NA
Klhdc7a	4.78806	-3.23988	2.07467	-1.56163	0.118374	NA
Hsd17b6	1.86177	-3.23496	3.33771	-0.969215	0.332438	NA
Calml4	12.9439	-3.23245	1.4756	-2.1906	0.0284809	0.174374
Ctrc	109.571	-3.22856	3.098	-1.04214	0.297346	0.634676
Apol7a	0.787357	-3.22545	4.86904	-0.662441	0.507689	NA
Lgals9	42.3886	-3.22398	1.25279	-2.57345	0.0100691	0.0861365
Adamts12	2.25943	-3.22354	3.16842	-1.0174	0.308964	NA
Pkhd1l1	0.779951	-3.22211	4.86281	-0.662602	0.507586	NA
Adamts16	0.779937	-3.22208	4.86282	-0.662595	0.50759	NA
Aldh3b3	0.77993	-3.22207	4.86282	-0.662592	0.507592	NA
Olfr876	0.779929	-3.22206	4.86282	-0.662592	0.507592	NA
Tlr12	0.779923	-3.22205	4.86282	-0.662588	0.507594	NA
Cd177	0.779916	-3.22204	4.86283	-0.662585	0.507596	NA
BC024139	0.779915	-3.22203	4.86283	-0.662585	0.507597	NA
Htra4	0.779905	-3.22201	4.86283	-0.66258	0.5076	NA
Ccdc192	0.779897	-3.222	4.86283	-0.662576	0.507602	NA
Lrrc25	0.779864	-3.22193	4.86285	-0.66256	0.507612	NA
Gm9013	0.779809	-3.22181	4.86287	-0.662534	0.507629	NA
Gm9955	0.779739	-3.22167	4.86289	-0.6625	0.507651	NA
AA413626	0.779646	-3.22147	4.86293	-0.662455	0.50768	NA
Gm38247	0.779606	-3.22139	4.86294	-0.662436	0.507692	NA
Mep1b	13.0617	-3.22121	1.95962	-1.64379	0.100219	0.367677
Cfhr2	2.45853	-3.22016	3.14179	-1.02494	0.30539	NA
Rnf17	0.777192	-3.21562	4.86436	-0.661057	0.508576	NA
Ppp1r1c	0.778121	-3.2144	4.86637	-0.660533	0.508912	NA
Cntnap3	1.73038	-3.21313	4.06822	-0.789812	0.429638	NA
Ighv1-74	4.23627	-3.19473	3.01971	-1.05796	0.290075	NA
Lypd8	95.9445	-3.18592	3.04154	-1.04747	0.294884	0.632674
Mslnl	23.6913	-3.17473	1.19346	-2.6601	0.00781185	0.072878
Ppp1r1b	17.3829	-3.17198	1.58531	-2.00086	0.0454074	0.232265
Ces1c	7.55905	-3.15381	2.296	-1.37361	0.169563	0.486073
Stk32b	181.462	-3.14728	0.475551	-6.61818	3.63638e-11	6.51004e-09
Cpxm2	4.24736	-3.13629	2.72616	-1.15044	0.249962	NA
Gm13002	2.12146	-3.1304	3.8137	-0.820831	0.411743	NA
Gata1	0.767567	-3.12844	4.89228	-0.639465	0.52252	NA
Lpl	1692.02	-3.12608	0.225058	-13.8901	7.27061e-44	3.42761e-40
Fbxo43	2.3324	-3.11326	3.07493	-1.01247	0.311315	NA
Frat1	7.14774	-3.11218	2.08998	-1.48909	0.136463	0.436354
Tsga10ip	11.6545	-3.10696	1.80782	-1.71862	0.0856828	0.337364
Pon1	1.8954	-3.10652	4.01118	-0.774467	0.438655	NA
Dcdc2c	4.76546	-3.1024	3.00082	-1.03385	0.301206	NA
Olfr1396	2.3095	-3.10044	3.07925	-1.00688	0.313992	NA
Gm6266	2.30826	-3.09484	3.07991	-1.00485	0.314969	NA
Gm5771	124.889	-3.08943	1.9507	-1.58375	0.11325	0.393151
Slco1b2	2.35219	-3.08654	3.75412	-0.822175	0.410977	NA
Atp10b	11.5448	-3.08626	1.44844	-2.13075	0.0331099	0.193262
Dock2	6.81912	-3.08463	2.09975	-1.46905	0.141821	0.445232
Trim34b	13.6204	-3.08224	1.27706	-2.41355	0.0157982	0.116858
Ldha	87.0199	-3.07968	1.0955	-2.81121	0.00493552	0.0532848
Tinag	4.38599	-3.07901	2.27464	-1.35362	0.175857	NA
Zfp978	0.796545	-3.07608	4.85242	-0.633928	0.526128	NA
Faim2	3.19733	-3.07488	2.78544	-1.10391	0.269632	NA
Pate2	2.94316	-3.073	2.92794	-1.04954	0.293928	NA
Fgf21	27.7944	-3.06442	1.12327	-2.72812	0.00636971	0.0633522
1700014D04Rik	0.71138	-3.05948	4.872	-0.627972	0.530022	NA
Abcc6	0.71138	-3.05948	4.872	-0.627972	0.530022	NA
Acsm5	0.71138	-3.05948	4.872	-0.627972	0.530022	NA
Adam2	0.71138	-3.05948	4.872	-0.627972	0.530022	NA
Adra1b	0.71138	-3.05948	4.872	-0.627972	0.530022	NA
Ajuba	0.71138	-3.05948	4.872	-0.627972	0.530022	NA
B430218F22Rik	0.71138	-3.05948	4.872	-0.627972	0.530022	NA
Cd28	0.71138	-3.05948	4.872	-0.627972	0.530022	NA
Ces2a	0.71138	-3.05948	4.872	-0.627972	0.530022	NA
Chst4	0.71138	-3.05948	4.872	-0.627972	0.530022	NA
Cldn18	0.71138	-3.05948	4.872	-0.627972	0.530022	NA
Cyp26a1	0.71138	-3.05948	4.872	-0.627972	0.530022	NA
Cyp2c38	0.71138	-3.05948	4.872	-0.627972	0.530022	NA
Cyp2j13	0.71138	-3.05948	4.872	-0.627972	0.530022	NA
Cyp7a1	0.71138	-3.05948	4.872	-0.627972	0.530022	NA
Dchs2	0.71138	-3.05948	4.872	-0.627972	0.530022	NA
Ephx3	0.71138	-3.05948	4.872	-0.627972	0.530022	NA
F9	0.71138	-3.05948	4.872	-0.627972	0.530022	NA
Fmo6	0.71138	-3.05948	4.872	-0.627972	0.530022	NA
Gata5	0.71138	-3.05948	4.872	-0.627972	0.530022	NA
Gjc2	0.71138	-3.05948	4.872	-0.627972	0.530022	NA
Gm11545	0.71138	-3.05948	4.872	-0.627972	0.530022	NA
Gm13217	0.71138	-3.05948	4.872	-0.627972	0.530022	NA
Gm13243	0.71138	-3.05948	4.872	-0.627972	0.530022	NA
Gm15267	0.71138	-3.05948	4.872	-0.627972	0.530022	NA
Gm16397	0.71138	-3.05948	4.872	-0.627972	0.530022	NA
Gm18592	0.71138	-3.05948	4.872	-0.627972	0.530022	NA
Gm18811	0.71138	-3.05948	4.872	-0.627972	0.530022	NA
Gm1968	0.71138	-3.05948	4.872	-0.627972	0.530022	NA
Gm21833	0.71138	-3.05948	4.872	-0.627972	0.530022	NA
Gm2253	0.71138	-3.05948	4.872	-0.627972	0.530022	NA
Gm4149	0.71138	-3.05948	4.872	-0.627972	0.530022	NA
Gm48141	0.71138	-3.05948	4.872	-0.627972	0.530022	NA
Gm49057	0.71138	-3.05948	4.872	-0.627972	0.530022	NA
Gm49275	0.71138	-3.05948	4.872	-0.627972	0.530022	NA
Gm49351	0.71138	-3.05948	4.872	-0.627972	0.530022	NA
Gm5864	0.71138	-3.05948	4.872	-0.627972	0.530022	NA
Gm7551	0.71138	-3.05948	4.872	-0.627972	0.530022	NA
Gm7816	0.71138	-3.05948	4.872	-0.627972	0.530022	NA
Gm8031	0.71138	-3.05948	4.872	-0.627972	0.530022	NA
Got1l1	0.71138	-3.05948	4.872	-0.627972	0.530022	NA
Hhip	0.71138	-3.05948	4.872	-0.627972	0.530022	NA
Hsd11b2	0.71138	-3.05948	4.872	-0.627972	0.530022	NA
Htr7	0.71138	-3.05948	4.872	-0.627972	0.530022	NA
Ido2	0.71138	-3.05948	4.872	-0.627972	0.530022	NA
Ighv7-1	0.71138	-3.05948	4.872	-0.627972	0.530022	NA
Khdc3	0.71138	-3.05948	4.872	-0.627972	0.530022	NA
Lrit2	0.71138	-3.05948	4.872	-0.627972	0.530022	NA
Lrit3	0.71138	-3.05948	4.872	-0.627972	0.530022	NA
Mdm4-ps	0.71138	-3.05948	4.872	-0.627972	0.530022	NA
Nccrp1	0.71138	-3.05948	4.872	-0.627972	0.530022	NA
Notum	0.71138	-3.05948	4.872	-0.627972	0.530022	NA
Obp2b	0.71138	-3.05948	4.872	-0.627972	0.530022	NA
Olfr1087	0.71138	-3.05948	4.872	-0.627972	0.530022	NA
Olfr1202	0.71138	-3.05948	4.872	-0.627972	0.530022	NA
Olfr1392	0.71138	-3.05948	4.872	-0.627972	0.530022	NA
Olfr288	0.71138	-3.05948	4.872	-0.627972	0.530022	NA
Olfr447	0.71138	-3.05948	4.872	-0.627972	0.530022	NA
Olfr566	0.71138	-3.05948	4.872	-0.627972	0.530022	NA
P2rx2	0.71138	-3.05948	4.872	-0.627972	0.530022	NA
Rhbg	0.71138	-3.05948	4.872	-0.627972	0.530022	NA
Rpl5-ps1	0.71138	-3.05948	4.872	-0.627972	0.530022	NA
Sapcd1	0.71138	-3.05948	4.872	-0.627972	0.530022	NA
Serpina6	0.71138	-3.05948	4.872	-0.627972	0.530022	NA
Shisa9	0.71138	-3.05948	4.872	-0.627972	0.530022	NA
Siglecf	0.71138	-3.05948	4.872	-0.627972	0.530022	NA
Six2	0.71138	-3.05948	4.872	-0.627972	0.530022	NA
Slc7a15	0.71138	-3.05948	4.872	-0.627972	0.530022	NA
Smim31	0.71138	-3.05948	4.872	-0.627972	0.530022	NA
Smlr1	0.71138	-3.05948	4.872	-0.627972	0.530022	NA
Smpdl3b	0.71138	-3.05948	4.872	-0.627972	0.530022	NA
Sytl2	0.71138	-3.05948	4.872	-0.627972	0.530022	NA
Tigd4	0.71138	-3.05948	4.872	-0.627972	0.530022	NA
Tmem89	0.71138	-3.05948	4.872	-0.627972	0.530022	NA
Tnfrsf4	0.71138	-3.05948	4.872	-0.627972	0.530022	NA
Trbv26	0.71138	-3.05948	4.872	-0.627972	0.530022	NA
Trim15	0.71138	-3.05948	4.872	-0.627972	0.530022	NA
Trim40	0.71138	-3.05948	4.872	-0.627972	0.530022	NA
Trpc5os	0.71138	-3.05948	4.872	-0.627972	0.530022	NA
Ugt3a2	0.71138	-3.05948	4.872	-0.627972	0.530022	NA
Usf2-ps1	0.71138	-3.05948	4.872	-0.627972	0.530022	NA
Vmn1r-ps135	0.71138	-3.05948	4.872	-0.627972	0.530022	NA
Wfdc15b	0.71138	-3.05948	4.872	-0.627972	0.530022	NA
Wnt11	0.71138	-3.05948	4.872	-0.627972	0.530022	NA
Dnah12	0.711299	-3.05924	4.87201	-0.627922	0.530055	NA
Gm17969	3.96658	-3.05287	2.4581	-1.24197	0.214249	NA
Gm1123	7.8786	-3.0518	2.09248	-1.45847	0.144712	0.449233
Gbp3	6.60652	-3.05057	1.96206	-1.55477	0.12	0.406213
Zfp711	1.34773	-3.04588	3.84536	-0.792092	0.428307	NA
Olfr330	1.55282	-3.04422	4.23618	-0.718624	0.472373	NA
Btnl2	2.05532	-3.04284	3.22312	-0.944067	0.345135	NA
Cyp4f14	9.7857	-3.04284	1.88856	-1.6112	0.107137	0.380987
Gm13534	3.91758	-3.04084	2.53038	-1.20173	0.229468	NA
Rab17	11.5625	-3.03843	1.39216	-2.18253	0.0290705	0.176903
Itgb4	42.9693	-3.03448	1.00599	-3.0164	0.00255792	0.0333425
Galnt6	16.9184	-3.03292	1.49954	-2.02257	0.0431179	0.225537
Masp1	8.15404	-3.03279	1.6192	-1.87302	0.0610652	0.277165
Pla1a	5.79462	-3.03099	2.11491	-1.43315	0.151814	NA
Efs	1.78849	-3.02788	3.5169	-0.860952	0.389264	NA
Ifi47	0.706935	-3.02335	4.89228	-0.617984	0.536586	NA
Gm3555	9.62965	-3.02196	1.74782	-1.72899	0.0838113	0.333618
Myzap	0.697802	-3.0069	4.89228	-0.614623	0.538804	NA
Rs1	5.52646	-3.00659	2.0756	-1.44854	0.147466	NA
Phgr1	1.99881	-3.00607	3.94474	-0.762045	0.446033	NA
Cilp	171.397	-3.0051	0.552816	-5.43598	5.44955e-08	4.45508e-06
Scd4	1.9792	-3.00206	3.22158	-0.931859	0.351409	NA
Slc5a11	1.39067	-2.99544	3.82554	-0.78301	0.433621	NA
Rpl9-ps7	2.16225	-2.99137	3.12706	-0.956609	0.338765	NA
Plbd1	1.98789	-2.99013	3.95174	-0.756661	0.449253	NA
Dpys	1.98775	-2.98992	3.95184	-0.756589	0.449296	NA
Cyp4f41-ps	4.40597	-2.9888	2.39729	-1.24674	0.212493	NA
Ptk6	1.98654	-2.98814	3.95261	-0.755992	0.449654	NA
Card11	1.98638	-2.98791	3.95272	-0.755914	0.449701	NA
Lrrc4c	3.7362	-2.98517	2.70371	-1.1041	0.26955	NA
Il6st	1299.62	-2.98443	0.420455	-7.09811	1.26477e-12	3.19422e-10
Rps25-ps1	2.15773	-2.97889	3.12912	-0.951988	0.341103	NA
Ces2g	12.4623	-2.97832	2.05596	-1.44863	0.147442	0.453534
H2bc24	2.39024	-2.97643	3.72321	-0.799426	0.424044	NA
Isx	1.61658	-2.97601	4.22559	-0.704283	0.481256	NA
Gm2539	1.91521	-2.97177	3.94002	-0.754254	0.450697	NA
Cyp4f39	28.2457	-2.97127	0.887764	-3.34691	0.000817171	0.0138909
Stkld1	6.73325	-2.95766	2.24665	-1.31648	0.188014	0.510206
Gm9157	1.91745	-2.95692	3.25612	-0.908112	0.363819	NA
Gm15645	1.90493	-2.95591	3.9471	-0.748882	0.453928	NA
4932411N23Rik	0.636405	-2.95555	4.87843	-0.605841	0.54462	NA
Adra1a	0.636405	-2.95555	4.87843	-0.605841	0.54462	NA
Ccn5	0.636405	-2.95555	4.87843	-0.605841	0.54462	NA
Cd300c2	0.636405	-2.95555	4.87843	-0.605841	0.54462	NA
Colec10	0.636405	-2.95555	4.87843	-0.605841	0.54462	NA
Gjb6	0.636405	-2.95555	4.87843	-0.605841	0.54462	NA
Gm11970	0.636405	-2.95555	4.87843	-0.605841	0.54462	NA
Gm11989	0.636405	-2.95555	4.87843	-0.605841	0.54462	NA
Gm12790	0.636405	-2.95555	4.87843	-0.605841	0.54462	NA
Gm13301	0.636405	-2.95555	4.87843	-0.605841	0.54462	NA
Gm13493	0.636405	-2.95555	4.87843	-0.605841	0.54462	NA
Gm13627	0.636405	-2.95555	4.87843	-0.605841	0.54462	NA
Gm14537	0.636405	-2.95555	4.87843	-0.605841	0.54462	NA
Gm15516	0.636405	-2.95555	4.87843	-0.605841	0.54462	NA
Gm16976	0.636405	-2.95555	4.87843	-0.605841	0.54462	NA
Gm17229	0.636405	-2.95555	4.87843	-0.605841	0.54462	NA
Gm20946	0.636405	-2.95555	4.87843	-0.605841	0.54462	NA
Gm52968	0.636405	-2.95555	4.87843	-0.605841	0.54462	NA
Gm5596	0.636405	-2.95555	4.87843	-0.605841	0.54462	NA
Gm7232	0.636405	-2.95555	4.87843	-0.605841	0.54462	NA
Gm7324	0.636405	-2.95555	4.87843	-0.605841	0.54462	NA
Gm7676	0.636405	-2.95555	4.87843	-0.605841	0.54462	NA
Gm7831	0.636405	-2.95555	4.87843	-0.605841	0.54462	NA
H2ac4	0.636405	-2.95555	4.87843	-0.605841	0.54462	NA
Hjv	0.636405	-2.95555	4.87843	-0.605841	0.54462	NA
Ifi44l	0.636405	-2.95555	4.87843	-0.605841	0.54462	NA
Igkv6-15	0.636405	-2.95555	4.87843	-0.605841	0.54462	NA
Olfr1346	0.636405	-2.95555	4.87843	-0.605841	0.54462	NA
Olfr1427	0.636405	-2.95555	4.87843	-0.605841	0.54462	NA
Olfr1564	0.636405	-2.95555	4.87843	-0.605841	0.54462	NA
Olfr328	0.636405	-2.95555	4.87843	-0.605841	0.54462	NA
Olfr403	0.636405	-2.95555	4.87843	-0.605841	0.54462	NA
Prkcg	0.636405	-2.95555	4.87843	-0.605841	0.54462	NA
Rab7-ps1	0.636405	-2.95555	4.87843	-0.605841	0.54462	NA
Ribc2	0.636405	-2.95555	4.87843	-0.605841	0.54462	NA
Rpl7a-ps7	0.636405	-2.95555	4.87843	-0.605841	0.54462	NA
Septin14	0.636405	-2.95555	4.87843	-0.605841	0.54462	NA
Tmem249	0.636405	-2.95555	4.87843	-0.605841	0.54462	NA
Vmn1r43	0.636405	-2.95555	4.87843	-0.605841	0.54462	NA
Xlr5c	0.636405	-2.95555	4.87843	-0.605841	0.54462	NA
Batf2	1.61641	-2.95519	3.49869	-0.844656	0.398303	NA
Edn2	5.51565	-2.9487	2.13247	-1.38276	0.166738	NA
Ghsr	25.5399	-2.94755	1.02213	-2.88372	0.00393003	0.0457468
Gm7278	8.27798	-2.94696	1.6586	-1.77677	0.0756055	0.313227
Mgll	49.2595	-2.94469	0.992021	-2.96837	0.00299382	0.0374373
Gm10359	261.424	-2.94458	3.00456	-0.98004	0.327067	0.662286
Gm12671	261.424	-2.94458	3.00456	-0.98004	0.327067	0.662286
Amn	2.4602	-2.93688	3.05442	-0.961519	0.336291	NA
H2-T24	2.5335	-2.93403	2.96085	-0.990941	0.321714	NA
Treh	5.37514	-2.93229	2.30042	-1.27467	0.202425	NA
Pgm5	3.61743	-2.91481	3.22407	-0.904078	0.365954	NA
Ephb4	13.7659	-2.91383	1.50492	-1.9362	0.0528428	0.254203
Pclaf	37.284	-2.91095	0.795279	-3.66028	0.000251936	0.00568283
Arg2	21.3642	-2.90921	1.71666	-1.69469	0.0901342	0.346876
Trim16	6.67624	-2.90006	2.07449	-1.39797	0.162123	0.47587
Car4	4.87474	-2.89623	2.37312	-1.22043	0.2223	NA
Cdkn1c	45.0986	-2.88957	0.949433	-3.04347	0.0023387	0.0311452
Gm45739	1.85653	-2.88718	3.40806	-0.847162	0.396905	NA
Tekt1	21.6963	-2.88348	1.08533	-2.65678	0.00788907	0.0733564
Sema3e	24.2195	-2.88307	0.985805	-2.92458	0.0034492	0.0412672
B3gat1	1.64806	-2.88151	3.49739	-0.823902	0.409995	NA
Ak9	5.3003	-2.88086	2.16157	-1.33276	0.18261	NA
Gm3888	4.10708	-2.88073	3.05925	-0.941647	0.346374	NA
Nupr1	1675.32	-2.87915	0.755273	-3.81207	0.000137806	0.00359593
B4galnt1	116.356	-2.87816	0.802826	-3.58504	0.000337032	0.0071357
Slc45a3	5.48596	-2.87804	2.2076	-1.3037	0.192336	NA
Gabrg3	8.44092	-2.8744	1.57828	-1.82122	0.0685738	0.297278
Mia	9.72774	-2.86921	1.65466	-1.73402	0.0829142	0.331013
Izumo4	88.3345	-2.86755	0.540456	-5.30579	1.12186e-07	8.35076e-06
Trim34a	16.1153	-2.86501	1.17312	-2.44222	0.0145973	0.110255
Lrig3	0.62178	-2.86336	4.89228	-0.585282	0.558358	NA
Hal	2.0281	-2.85981	3.93301	-0.72713	0.467146	NA
F12	3.79745	-2.85851	2.25774	-1.26609	0.205481	NA
Lrrc74b	3.72933	-2.82241	2.3566	-1.19766	0.231048	NA
Slfnl1	1.76759	-2.81754	3.34557	-0.84217	0.399693	NA
Gata4	80.188	-2.81721	0.981024	-2.87171	0.00408262	0.0467992
Cndp1	1.76704	-2.81588	3.34597	-0.841572	0.400028	NA
Stac2	5.42663	-2.81554	1.99214	-1.41333	0.15756	NA
Aqp3	4.26473	-2.81503	2.27273	-1.23861	0.21549	NA
Gcat	502.751	-2.81032	0.4501	-6.24377	4.27142e-10	5.39382e-08
Gm16044	1.95041	-2.81001	3.24834	-0.865062	0.387005	NA
Clca3b	15.1605	-2.80893	1.69317	-1.65898	0.0971195	0.360197
Angpt1	5.95123	-2.80132	2.24896	-1.24561	0.212907	NA
Ccm2l	3.39093	-2.79789	2.62602	-1.06545	0.286673	NA
Susd3	2.11971	-2.79396	3.81859	-0.731674	0.464368	NA
Bcl2l15	0.584132	-2.78749	4.89228	-0.569775	0.568831	NA
Krt20	5.03074	-2.78588	2.29338	-1.21475	0.224462	NA
Gckr	1.29095	-2.78501	4.57093	-0.609288	0.542334	NA
Gm8752	3.32312	-2.77946	2.585	-1.07523	0.282273	NA
Hp	9.48569	-2.77866	1.71098	-1.62402	0.104372	0.376278
AI593442	10.7312	-2.77744	1.37424	-2.02107	0.0432729	0.225918
Epb41l4a	27.0851	-2.77288	0.975812	-2.84161	0.00448864	0.0498802
Gm47446	1.69719	-2.77279	4.10091	-0.676139	0.498952	NA
Pcdhgb8	45.7482	-2.77265	0.746193	-3.71573	0.00020262	0.00478407
Spp2	1.85091	-2.7699	3.31988	-0.83434	0.404089	NA
Liph	6.64846	-2.76603	2.33549	-1.18435	0.236276	0.570128
Hbb-bt	3.27367	-2.75913	3.31839	-0.831467	0.40571	NA
Edil3	35.8623	-2.75541	0.866039	-3.18162	0.00146452	0.0220348
Gm47655	0.568626	-2.75525	4.89228	-0.563183	0.57331	NA
H3f3a-ps1	0.56861	-2.75521	4.89228	-0.563176	0.573315	NA
Gm15798	0.568609	-2.75521	4.89228	-0.563176	0.573315	NA
H2bc7	0.568563	-2.75512	4.89228	-0.563157	0.573328	NA
Gm9354	0.568549	-2.75509	4.89228	-0.56315	0.573333	NA
Rpl35a-ps7	0.568542	-2.75507	4.89228	-0.563148	0.573334	NA
Gm16415	0.568515	-2.75501	4.89228	-0.563136	0.573343	NA
Gm5312	0.568414	-2.7548	4.89228	-0.563092	0.573372	NA
Rpl19-ps1	0.568359	-2.75469	4.89228	-0.563069	0.573388	NA
Rarres2	0.568275	-2.75451	4.89228	-0.563033	0.573413	NA
Klhl10	8.6903	-2.7545	1.52101	-1.81097	0.070146	0.300575
Gm18996	0.568215	-2.75438	4.89228	-0.563007	0.57343	NA
Gm5147	0.568191	-2.75433	4.89228	-0.562997	0.573437	NA
Gm19007	0.56815	-2.75425	4.89228	-0.562979	0.573449	NA
Gp9	0.568147	-2.75424	4.89228	-0.562978	0.57345	NA
Gm49117	0.568129	-2.7542	4.89228	-0.56297	0.573455	NA
Gm11560	0.56812	-2.75418	4.89228	-0.562966	0.573458	NA
Gm8957	0.568098	-2.75414	4.89228	-0.562957	0.573464	NA
Speer2	0.568067	-2.75408	4.89228	-0.562944	0.573473	NA
Ly6g6f	0.568062	-2.75406	4.89228	-0.562941	0.573475	NA
Gm11410	0.568061	-2.75406	4.89228	-0.562941	0.573475	NA
Cpa3	0.568005	-2.75394	4.89228	-0.562917	0.573491	NA
C1ql4	0.568002	-2.75394	4.89228	-0.562915	0.573492	NA
Glrp1	0.567954	-2.75384	4.89228	-0.562895	0.573506	NA
Il20ra	0.567945	-2.75382	4.89228	-0.562891	0.573509	NA
P2rx6	0.567936	-2.7538	4.89228	-0.562887	0.573512	NA
Lrrc63	0.567924	-2.75377	4.89228	-0.562882	0.573515	NA
Hapln3	0.567898	-2.75372	4.89228	-0.562871	0.573523	NA
Prrg3	0.567897	-2.75372	4.89228	-0.56287	0.573523	NA
Olfr1293-ps	0.567892	-2.75371	4.89228	-0.562868	0.573525	NA
Olfr1467	0.567891	-2.75371	4.89228	-0.562868	0.573525	NA
Tnfsf8	0.567889	-2.7537	4.89228	-0.562867	0.573526	NA
Olfr715	0.567872	-2.75366	4.89228	-0.56286	0.57353	NA
Gm2735	0.5677	-2.7533	4.89228	-0.562786	0.573581	NA
Nat8l	1.88553	-2.74969	3.39911	-0.808944	0.418547	NA
AI854703	1.88558	-2.74917	3.39912	-0.808789	0.418636	NA
Sh3tc1	1.88558	-2.74913	3.39912	-0.808779	0.418642	NA
Slc7a9	6.38834	-2.74899	2.73137	-1.00645	0.314198	0.651246
Pramel7	1.70348	-2.74702	3.41666	-0.804009	0.421392	NA
Myrfl	3.26142	-2.7456	3.32202	-0.826486	0.408529	NA
Alpi	58.8534	-2.74432	3.40269	-0.806515	0.419946	0.734009
Gm10961	0.562937	-2.74327	4.89228	-0.560734	0.574979	NA
Agr2	10.0383	-2.74152	1.65293	-1.65858	0.0971998	0.36034
Cxcl9	1.38165	-2.7411	4.47254	-0.612873	0.53996	NA
Slc5a8	1.69849	-2.736	3.41996	-0.80001	0.423705	NA
Grhl2	9.03885	-2.73515	1.91836	-1.42577	0.153935	0.462917
Gm7862	1.86331	-2.73073	3.35971	-0.812787	0.41634	NA
Erbb2	16.7168	-2.72448	1.26666	-2.15092	0.0314822	0.187081
Clcn1	0.554054	-2.72439	4.89228	-0.556876	0.577612	NA
Scn1b	35.0575	-2.71964	0.861423	-3.15715	0.00159322	0.0234473
Mme	22.2935	-2.7182	1.19819	-2.2686	0.0232927	0.150975
Clrn1	0.550826	-2.71748	4.89228	-0.555463	0.578578	NA
Cp	42.5313	-2.71699	1.17065	-2.32091	0.0202916	0.138106
Rps15a-ps8	3.43013	-2.71349	2.29923	-1.18018	0.23793	NA
Cbr2	2.05467	-2.7119	3.18425	-0.851658	0.394404	NA
Sox9	20.1011	-2.70718	1.03508	-2.61543	0.00891157	0.0790159
Oprm1	29.9232	-2.70587	0.851497	-3.17777	0.0014841	0.0222348
Sgca	1.65012	-2.70242	4.19642	-0.643982	0.519587	NA
Trabd2b	3.35804	-2.69109	2.44409	-1.10106	0.270871	NA
Pard6g	111.553	-2.6881	0.535881	-5.01623	5.26964e-07	3.32717e-05
Cidec	1.33172	-2.68652	3.72493	-0.721226	0.47077	NA
Scarf1	1.65025	-2.68614	4.14048	-0.64875	0.5165	NA
Krt19	89.1588	-2.67769	1.11861	-2.39376	0.0166766	0.121264
Ly6h	35.0094	-2.67707	1.04825	-2.55386	0.0106536	0.0894738
Cd69	0.997636	-2.67441	4.84871	-0.551571	0.581242	NA
Cxcl15	1.63143	-2.66734	4.21238	-0.633215	0.526593	NA
Vmn2r7	1.63126	-2.66702	4.21252	-0.633118	0.526656	NA
Ccdc3	1.63098	-2.66649	4.21276	-0.632955	0.526763	NA
Gm15681	1.63096	-2.66645	4.21278	-0.632943	0.526771	NA
Gpr55	1.6305	-2.66558	4.21318	-0.632677	0.526944	NA
Gm45844	35.3612	-2.66535	0.923399	-2.88646	0.00389603	0.0454634
Adam4	5.18402	-2.66531	1.96428	-1.35689	0.174816	NA
Astn2	1.63026	-2.66512	4.21338	-0.632537	0.527036	NA
Gpr12	5.43653	-2.66229	2.19888	-1.21075	0.225992	NA
Mall	7.72509	-2.65924	2.0996	-1.26655	0.205317	0.53232
Stx1b	4.92643	-2.65794	2.00497	-1.32568	0.184947	NA
Ptk7	51.8228	-2.65313	0.683279	-3.88293	0.000103203	0.00285079
Inmt	9.79147	-2.65077	1.54487	-1.71586	0.0861883	0.338679
Brme1	10.5675	-2.64863	1.62971	-1.62521	0.104118	0.376031
Spink4	3.87173	-2.64745	2.71238	-0.97606	0.329035	NA
Reln	164.09	-2.64409	1.44023	-1.83588	0.0663756	0.291819
Cldn15	10.2456	-2.64375	1.9566	-1.3512	0.176633	0.496052
Vwa5b1	78.3013	-2.64344	0.632622	-4.17854	2.9339e-05	0.00102684
Gulo	3.0343	-2.64202	2.71718	-0.972338	0.330882	NA
Ifitm7	1.29088	-2.63315	4.50672	-0.584271	0.559038	NA
Itpripl2	8.16126	-2.62945	1.77959	-1.47756	0.139527	0.441263
Gm12418	1.73087	-2.62524	4.08171	-0.64317	0.520114	NA
Gls2	193.326	-2.62299	0.781309	-3.35717	0.000787437	0.0135154
Psg19	1.74168	-2.62228	3.40068	-0.771107	0.440644	NA
Slamf9	1.7416	-2.62133	3.40076	-0.770807	0.440821	NA
Adap2	5.04087	-2.62124	1.96187	-1.3361	0.181518	NA
Gm7276	9.55912	-2.62036	1.44704	-1.81083	0.0701665	0.300575
Hba-a1	38.0203	-2.61896	1.36743	-1.91525	0.0554608	0.262284
Itgb6	1.97098	-2.61004	3.23439	-0.806963	0.419688	NA
Rps12-ps4	2.99246	-2.60883	2.78534	-0.936628	0.34895	NA
Irf8	12.6906	-2.60865	1.75481	-1.48657	0.137129	0.437791
Rimklb	1.65531	-2.60559	3.40382	-0.765491	0.44398	NA
Fcgbp	73.7436	-2.6034	0.984687	-2.64389	0.00819591	0.0752693
Olfr1260	7.64371	-2.59342	2.05231	-1.26366	0.206352	0.533592
Hsd17b13	279.092	-2.59165	1.32334	-1.95842	0.0501809	0.247458
Aldh1a1	51.7681	-2.58497	0.97429	-2.65318	0.00797365	0.0737936
Gm49396	5.11879	-2.58475	2.27891	-1.1342	0.25671	NA
Proz	2.32607	-2.58423	3.04356	-0.849083	0.395835	NA
Mzb1	5.89141	-2.58044	2.2982	-1.12281	0.261518	NA
Cxcl12	9.39705	-2.57587	1.66819	-1.54411	0.122561	0.411925
Cyp2f2	3.30445	-2.57205	2.65658	-0.968182	0.332954	NA
Gpr141	1.04842	-2.57132	4.13335	-0.62209	0.533883	NA
Chrna4	9.96353	-2.57064	1.99512	-1.28846	0.197585	0.522619
Tdo2	13.4797	-2.56947	1.60012	-1.6058	0.108319	0.383205
Vmn1r217	2.89022	-2.56689	2.84939	-0.900856	0.367665	NA
Inpp5d	6.81654	-2.56461	1.73231	-1.48046	0.138752	0.439992
Mest	6.0117	-2.55765	2.17897	-1.17379	0.24048	NA
Zic3	2.90549	-2.55377	3.43829	-0.742746	0.457635	NA
Hpca	7.89718	-2.55183	1.61621	-1.57889	0.11436	0.395451
Hsd17b2	1.92994	-2.54717	3.20763	-0.794098	0.427138	NA
Ren1	1.48069	-2.54447	4.29631	-0.592247	0.553685	NA
Krt78	1.47997	-2.54291	4.29704	-0.59178	0.553998	NA
Tff3	19.2196	-2.54053	1.86207	-1.36436	0.172455	0.489766
Slc27a5	3.63804	-2.53474	2.91289	-0.870182	0.384201	NA
Serpinc1	21.9292	-2.53242	1.51843	-1.66779	0.0953568	0.357253
Smoc2	1.67275	-2.53208	4.18502	-0.605033	0.545157	NA
Slc34a2	1.95882	-2.52833	3.15444	-0.801514	0.422834	NA
Olfr1341	2.82188	-2.5193	2.77941	-0.906416	0.364716	NA
Sspo	5.43681	-2.51277	2.29795	-1.09349	0.274181	NA
Mxra7	113.356	-2.51071	0.561047	-4.47505	7.63947e-06	0.000343
Spi1	1.20207	-2.51002	3.88827	-0.645535	0.518581	NA
Tmem54	1.51484	-2.50752	3.63122	-0.690547	0.489851	NA
Ces1d	44.0092	-2.50573	0.975992	-2.56737	0.0102474	0.087022
Aff3	2.82884	-2.50023	2.78236	-0.8986	0.368866	NA
Onecut1	3.80648	-2.50005	2.56317	-0.975376	0.329374	NA
Prex2	8.92625	-2.49587	1.49557	-1.66885	0.0951478	0.356659
Lypd8l	34.887	-2.48875	1.40991	-1.76518	0.0775329	0.318117
Rpp25	80.1846	-2.48444	0.576294	-4.31107	1.62466e-05	0.000641832
Bcar3	8.13086	-2.48345	1.58377	-1.56806	0.116866	0.400592
Atp2c2	17.8	-2.47861	1.62595	-1.5244	0.127408	0.419541
Hk2	3.64671	-2.46607	2.31706	-1.06431	0.287188	NA
Slc25a35	161.472	-2.46241	0.596712	-4.12662	3.68128e-05	0.00123084
Olfr727	1.41104	-2.45394	3.66191	-0.670124	0.502778	NA
Mgst1	23.9005	-2.45265	1.73255	-1.41563	0.156883	0.467296
Fn1	16.1231	-2.451	1.25438	-1.95395	0.0507066	0.248737
Nr5a2	30.6682	-2.44975	1.27285	-1.92461	0.0542776	0.258886
Cyp2c65	6.80063	-2.44642	2.22191	-1.10104	0.270878	0.606976
Olfr810	2.94089	-2.44073	2.40269	-1.01583	0.309708	NA
Gpr4	2.67806	-2.44031	2.91332	-0.837641	0.402232	NA
Gm14584	124.496	-2.43227	0.537219	-4.52752	5.96788e-06	0.000281346
Tulp2	5.03048	-2.431	2.239	-1.08575	0.277588	NA
Klhl14	3.12066	-2.42974	2.70862	-0.89704	0.369698	NA
Calcrl	10.5298	-2.42703	1.40089	-1.73248	0.0831874	0.331975
Acot7	15.7338	-2.42474	1.1908	-2.03623	0.0417272	0.220856
Fam166a	16.6421	-2.42422	1.12093	-2.16269	0.0305652	0.18296
Il15	1.87372	-2.42268	3.96566	-0.610916	0.541255	NA
Prss32	21.1804	-2.41789	1.68959	-1.43105	0.152416	0.46021
Cbln4	4.38842	-2.41113	2.12587	-1.13418	0.256717	NA
Sct	7.54729	-2.41049	1.81601	-1.32735	0.184393	0.504814
Gm10925	23305.7	-2.4088	1.60817	-1.49785	0.134171	0.432456
Carmil3	436.203	-2.40772	0.274433	-8.77346	1.73261e-18	7.90461e-16
Myo1a	26.1878	-2.39983	1.60901	-1.49149	0.135832	0.435256
Tek	8.07483	-2.39953	1.90596	-1.25896	0.208045	0.535026
Cyp3a13	13.1634	-2.39911	1.78599	-1.3433	0.179175	0.498834
Myoc	4.39635	-2.39872	2.03317	-1.17979	0.238083	NA
Vmn1r49	4.13233	-2.39419	2.15053	-1.1133	0.265579	NA
Kirrel	14.2336	-2.38652	1.27635	-1.86981	0.0615104	0.278312
Zfp389	1.06004	-2.38611	4.84187	-0.492808	0.622149	NA
Gm4981	0.424703	-2.38506	4.92305	-0.484468	0.628054	NA
Adamts8	0.42427	-2.38295	4.92312	-0.484032	0.628363	NA
Ap3m1-ps	0.42427	-2.38295	4.92312	-0.484032	0.628363	NA
Atf7ip2	0.42427	-2.38295	4.92312	-0.484032	0.628363	NA
Atp5l-ps2	0.42427	-2.38295	4.92312	-0.484032	0.628363	NA
AU015836	0.42427	-2.38295	4.92312	-0.484032	0.628363	NA
Batf3	0.42427	-2.38295	4.92312	-0.484032	0.628363	NA
C1qtnf9	0.42427	-2.38295	4.92312	-0.484032	0.628363	NA
C330022B21Rik	0.42427	-2.38295	4.92312	-0.484032	0.628363	NA
Ccnd3-ps	0.42427	-2.38295	4.92312	-0.484032	0.628363	NA
Ces2h	0.42427	-2.38295	4.92312	-0.484032	0.628363	NA
Cilp2	0.42427	-2.38295	4.92312	-0.484032	0.628363	NA
Cyp4f18	0.42427	-2.38295	4.92312	-0.484032	0.628363	NA
Dynlt4	0.42427	-2.38295	4.92312	-0.484032	0.628363	NA
E530001F21Rik	0.42427	-2.38295	4.92312	-0.484032	0.628363	NA
Fcgr4	0.42427	-2.38295	4.92312	-0.484032	0.628363	NA
Foxc2	0.42427	-2.38295	4.92312	-0.484032	0.628363	NA
Foxd3	0.42427	-2.38295	4.92312	-0.484032	0.628363	NA
Gm12905	0.42427	-2.38295	4.92312	-0.484032	0.628363	NA
Gm13642	0.42427	-2.38295	4.92312	-0.484032	0.628363	NA
Gm14659	0.42427	-2.38295	4.92312	-0.484032	0.628363	NA
Gm14756	0.42427	-2.38295	4.92312	-0.484032	0.628363	NA
Gm16181	0.42427	-2.38295	4.92312	-0.484032	0.628363	NA
Gm16228	0.42427	-2.38295	4.92312	-0.484032	0.628363	NA
Gm18275	0.42427	-2.38295	4.92312	-0.484032	0.628363	NA
Gm18774	0.42427	-2.38295	4.92312	-0.484032	0.628363	NA
Gm18869	0.42427	-2.38295	4.92312	-0.484032	0.628363	NA
Gm1979	0.42427	-2.38295	4.92312	-0.484032	0.628363	NA
Gm2628	0.42427	-2.38295	4.92312	-0.484032	0.628363	NA
Gm4152	0.42427	-2.38295	4.92312	-0.484032	0.628363	NA
Gm43070	0.42427	-2.38295	4.92312	-0.484032	0.628363	NA
Gm4342	0.42427	-2.38295	4.92312	-0.484032	0.628363	NA
Gm45367	0.42427	-2.38295	4.92312	-0.484032	0.628363	NA
Gm45492	0.42427	-2.38295	4.92312	-0.484032	0.628363	NA
Gm45574	0.42427	-2.38295	4.92312	-0.484032	0.628363	NA
Gm49039	0.42427	-2.38295	4.92312	-0.484032	0.628363	NA
Gm49220	0.42427	-2.38295	4.92312	-0.484032	0.628363	NA
Gm49500	0.42427	-2.38295	4.92312	-0.484032	0.628363	NA
Gm49530	0.42427	-2.38295	4.92312	-0.484032	0.628363	NA
Gm6058	0.42427	-2.38295	4.92312	-0.484032	0.628363	NA
Gm7511	0.42427	-2.38295	4.92312	-0.484032	0.628363	NA
Gm7587	0.42427	-2.38295	4.92312	-0.484032	0.628363	NA
Gm7669	0.42427	-2.38295	4.92312	-0.484032	0.628363	NA
Gm7882	0.42427	-2.38295	4.92312	-0.484032	0.628363	NA
Gm8172	0.42427	-2.38295	4.92312	-0.484032	0.628363	NA
Gm8688	0.42427	-2.38295	4.92312	-0.484032	0.628363	NA
Gm8724	0.42427	-2.38295	4.92312	-0.484032	0.628363	NA
Grrp1	0.42427	-2.38295	4.92312	-0.484032	0.628363	NA
Il21r	0.42427	-2.38295	4.92312	-0.484032	0.628363	NA
Iqcn	0.42427	-2.38295	4.92312	-0.484032	0.628363	NA
Krt25	0.42427	-2.38295	4.92312	-0.484032	0.628363	NA
Lhx5	0.42427	-2.38295	4.92312	-0.484032	0.628363	NA
Ltb4r1	0.42427	-2.38295	4.92312	-0.484032	0.628363	NA
Mageb1	0.42427	-2.38295	4.92312	-0.484032	0.628363	NA
Myo3a	0.42427	-2.38295	4.92312	-0.484032	0.628363	NA
Nat8f3	0.42427	-2.38295	4.92312	-0.484032	0.628363	NA
Ntf3	0.42427	-2.38295	4.92312	-0.484032	0.628363	NA
Olfr1047	0.42427	-2.38295	4.92312	-0.484032	0.628363	NA
Olfr1104	0.42427	-2.38295	4.92312	-0.484032	0.628363	NA
Olfr1415	0.42427	-2.38295	4.92312	-0.484032	0.628363	NA
Olfr177	0.42427	-2.38295	4.92312	-0.484032	0.628363	NA
Olfr679	0.42427	-2.38295	4.92312	-0.484032	0.628363	NA
Olfr728	0.42427	-2.38295	4.92312	-0.484032	0.628363	NA
Peg12	0.42427	-2.38295	4.92312	-0.484032	0.628363	NA
Phf20-ps	0.42427	-2.38295	4.92312	-0.484032	0.628363	NA
Pla2g4c	0.42427	-2.38295	4.92312	-0.484032	0.628363	NA
Ppp1r3g	0.42427	-2.38295	4.92312	-0.484032	0.628363	NA
Prss50	0.42427	-2.38295	4.92312	-0.484032	0.628363	NA
Psg17	0.42427	-2.38295	4.92312	-0.484032	0.628363	NA
Ranbp2-ps1	0.42427	-2.38295	4.92312	-0.484032	0.628363	NA
Rxfp4	0.42427	-2.38295	4.92312	-0.484032	0.628363	NA
Six3	0.42427	-2.38295	4.92312	-0.484032	0.628363	NA
Slc25a48	0.42427	-2.38295	4.92312	-0.484032	0.628363	NA
Slc47a2	0.42427	-2.38295	4.92312	-0.484032	0.628363	NA
Slc5a4a	0.42427	-2.38295	4.92312	-0.484032	0.628363	NA
Spata31d1a	0.42427	-2.38295	4.92312	-0.484032	0.628363	NA
Stk-ps2	0.42427	-2.38295	4.92312	-0.484032	0.628363	NA
Tafa4	0.42427	-2.38295	4.92312	-0.484032	0.628363	NA
Tecrl	0.42427	-2.38295	4.92312	-0.484032	0.628363	NA
Tex35	0.42427	-2.38295	4.92312	-0.484032	0.628363	NA
Tsks	0.42427	-2.38295	4.92312	-0.484032	0.628363	NA
Vmn2r30	0.42427	-2.38295	4.92312	-0.484032	0.628363	NA
Wt1	0.42427	-2.38295	4.92312	-0.484032	0.628363	NA
Ywhaq-ps3	0.42427	-2.38295	4.92312	-0.484032	0.628363	NA
4930447C04Rik	0.42427	-2.38295	4.92312	-0.484032	0.628363	NA
Cyp2d34-ps	0.42427	-2.38295	4.92312	-0.484032	0.628363	NA
Gm10912	0.42427	-2.38295	4.92312	-0.484032	0.628363	NA
Gm12816	0.42427	-2.38295	4.92312	-0.484032	0.628363	NA
Gm4535	0.42427	-2.38295	4.92312	-0.484032	0.628363	NA
Gm6542	0.42427	-2.38295	4.92312	-0.484032	0.628363	NA
Ighe	0.42427	-2.38295	4.92312	-0.484032	0.628363	NA
Nlrp4f	0.42427	-2.38295	4.92312	-0.484032	0.628363	NA
Olfr943	0.42427	-2.38295	4.92312	-0.484032	0.628363	NA
Rpl36-ps3	0.42427	-2.38295	4.92312	-0.484032	0.628363	NA
Six6	0.42427	-2.38295	4.92312	-0.484032	0.628363	NA
Slc10a5	0.42427	-2.38295	4.92312	-0.484032	0.628363	NA
Ssxb5	0.42427	-2.38295	4.92312	-0.484032	0.628363	NA
Tomt	1.11186	-2.38084	4.77205	-0.498914	0.61784	NA
Igfbp2	3.39216	-2.37985	2.70618	-0.879414	0.379177	NA
Msc	0.423078	-2.37943	4.92353	-0.483277	0.628899	NA
Col6a3	45.1374	-2.37609	0.806435	-2.94641	0.00321488	0.039567
Ticrr	4.18737	-2.37447	2.37718	-0.998858	0.317863	NA
Mafa	7950.69	-2.37069	0.253035	-9.36902	7.32057e-21	4.14139e-18
Trim12c	36.6257	-2.36779	0.773242	-3.06216	0.00219748	0.0298496
Rbp2	60.6061	-2.36749	1.21014	-1.95638	0.0504202	0.248205
Apoc2	7.67855	-2.36355	2.62858	-0.899174	0.36856	0.696584
Ces2c	11.6047	-2.36316	1.78324	-1.32521	0.185103	0.506115
Gm15590	1.34652	-2.36261	3.69731	-0.639009	0.522817	NA
Smtnl2	3.63534	-2.36261	2.17196	-1.08777	0.276695	NA
Ipcef1	107.109	-2.36224	0.537159	-4.39766	1.09425e-05	0.000460596
Cers1	2.5357	-2.35569	3.52422	-0.66843	0.503859	NA
Hpx	7.94499	-2.35367	1.83141	-1.28517	0.198733	0.523667
Nav3	91.034	-2.35073	0.530516	-4.43102	9.37886e-06	0.00040363
B3gnt7	8.13305	-2.35035	1.8539	-1.26778	0.204875	0.531661
Coch	1.34298	-2.35015	3.70074	-0.63505	0.525396	NA
Abca9	1.34251	-2.34851	3.70119	-0.634528	0.525736	NA
Sema3a	5.33735	-2.34618	1.86695	-1.25669	0.208865	NA
Pcsk5	6.37053	-2.34291	2.74701	-0.852893	0.393719	0.715558
Rps2-ps6	2.54414	-2.33959	2.85048	-0.82077	0.411777	NA
Mymk	2.55204	-2.33616	3.57817	-0.652893	0.513825	NA
Foxr1	1.45382	-2.33246	3.63473	-0.641716	0.521058	NA
Adgrf1	2.54153	-2.33183	2.85159	-0.817729	0.413512	NA
Olfr1259	2.54871	-2.33093	3.57962	-0.651166	0.514939	NA
Olfr1226	2.54816	-2.33006	3.57986	-0.650881	0.515123	NA
Gfra3	15.591	-2.32703	1.24294	-1.87221	0.0611782	0.277589
Col5a2	1.10485	-2.32459	4.82909	-0.481371	0.630253	NA
Pcdhb6	45.8052	-2.32287	0.709133	-3.27565	0.00105418	0.016904
Gipc2	13.4578	-2.32096	1.25015	-1.85655	0.0633758	0.283467
Upp1	116.705	-2.32065	0.458316	-5.06343	4.1177e-07	2.69614e-05
Cx3cr1	3.73298	-2.3192	2.62489	-0.883543	0.376943	NA
Dusp27	2.99031	-2.31731	3.42175	-0.677229	0.498261	NA
Stard8	62.7126	-2.3141	0.602837	-3.83868	0.0001237	0.00330716
Ifi27l2b	5.02935	-2.31096	2.3272	-0.993023	0.320699	NA
Ptprh	2.51828	-2.30737	2.97249	-0.77624	0.437607	NA
Tmem215	1827.38	-2.30039	0.25873	-8.89107	6.05248e-19	2.95173e-16
Fermt1	13.4931	-2.29657	1.20088	-1.91241	0.0558243	0.263086
Gm15950	6.65658	-2.29557	1.66288	-1.38048	0.16744	0.482695
Ak4	16.7819	-2.29321	1.20116	-1.90917	0.0562408	0.264129
Acta2	12.1767	-2.28974	2.0228	-1.13196	0.25765	0.594126
Rps8-ps4	1.27054	-2.28925	4.53399	-0.504908	0.613623	NA
Krt86	3.92728	-2.28594	2.10419	-1.08637	0.277314	NA
Fev	67.8985	-2.28444	0.599071	-3.8133	0.000137123	0.00358472
Gm20336	1.26858	-2.28397	4.53651	-0.503465	0.614638	NA
Trim30b	1.36934	-2.28259	4.41638	-0.516846	0.605264	NA
Sftpa1	5.81639	-2.28252	2.28047	-1.0009	0.316875	NA
Chrdl2	9.87217	-2.28173	2.09254	-1.09041	0.275533	0.61108
Gm42421	1.26415	-2.28055	4.54157	-0.50215	0.615562	NA
Gm16510	1.28367	-2.27398	4.57212	-0.497358	0.618937	NA
Myo7b	14.9534	-2.27326	1.41883	-1.6022	0.10911	0.384537
Cer1	16.0204	-2.27161	1.12893	-2.01218	0.0442005	0.229153
Ppp2r2c	184.139	-2.26914	0.564202	-4.02186	5.77398e-05	0.0017449
Slpi	2.52718	-2.26719	2.877	-0.788037	0.430675	NA
Htr6	1.14304	-2.26681	4.78359	-0.473871	0.635592	NA
Runx1	3.6326	-2.26413	2.77183	-0.816836	0.414022	NA
Ovol3	1.27872	-2.26084	4.57829	-0.493817	0.621435	NA
Gm9645	1.27823	-2.25955	4.57889	-0.493471	0.62168	NA
Erich4	1.27749	-2.25757	4.57982	-0.492939	0.622056	NA
Plaat5	1.27698	-2.25621	4.58046	-0.492574	0.622314	NA
Mpp3	269.542	-2.2558	0.482529	-4.67496	2.94018e-06	0.000149043
Mc5r	1.27653	-2.25502	4.58102	-0.492252	0.622541	NA
Gstt3	16.0805	-2.25406	1.16525	-1.9344	0.0530643	0.254835
Nnat	261.186	-2.25337	0.415783	-5.41958	5.97383e-08	4.85563e-06
Ido1	1.27559	-2.25249	4.5822	-0.491573	0.623021	NA
Cyp4f40	1.27536	-2.25188	4.58249	-0.491409	0.623137	NA
Olfr1154	1.27483	-2.25046	4.58315	-0.49103	0.623405	NA
Igf2bp2	11.0349	-2.25041	1.35573	-1.65993	0.0969293	0.36009
Foxa1	1.27462	-2.24988	4.58342	-0.490872	0.623517	NA
Ulbp1	3.73354	-2.24984	2.43408	-0.92431	0.355325	NA
Mamdc2	1.27457	-2.24976	4.58348	-0.490841	0.623539	NA
Ankrd22	1.30413	-2.24861	3.77678	-0.595379	0.55159	NA
Evc2	3.67025	-2.24135	2.53854	-0.88293	0.377274	NA
Fermt3	2.39781	-2.24125	2.93112	-0.76464	0.444486	NA
Cdk6	27.7893	-2.23714	0.958992	-2.3328	0.0196586	0.13561
Itih2	36.6719	-2.23533	1.06304	-2.10277	0.0354861	0.201964
Lect2	1.2691	-2.23501	4.59036	-0.486891	0.626336	NA
Glod5	7.1581	-2.23145	2.03537	-1.09633	0.272934	0.608561
Epsti1	18.1648	-2.23058	1.151	-1.93796	0.0526284	0.253941
Ddx3y	1.38608	-2.22863	3.67086	-0.607115	0.543775	NA
Naaladl1	1.38605	-2.22821	3.6709	-0.606993	0.543855	NA
Gm6368	1.38601	-2.22785	3.67093	-0.606888	0.543925	NA
Nupl1	58.1892	-2.22725	0.714155	-3.11872	0.00181639	0.0257924
Sst	11946	-2.22647	0.313614	-7.09941	1.25295e-12	3.19422e-10
Pcx	3081.34	-2.22553	0.206148	-10.7958	3.60378e-27	3.92064e-24
Muc3	3.08547	-2.22443	2.79954	-0.794569	0.426864	NA
Dmrta1	11.354	-2.2233	1.34023	-1.6589	0.0971357	0.360197
Triml1	3.9725	-2.21729	2.10533	-1.05318	0.292257	NA
1700113H08Rik	4.18804	-2.21692	2.39854	-0.92428	0.355341	NA
Prap1	25.5015	-2.21338	3.38545	-0.65379	0.513247	0.796381
Apoc4	8.59988	-2.20893	2.01911	-1.09401	0.27395	0.609252
Prr16	3.70722	-2.206	2.21041	-0.998007	0.318276	NA
Zfp385c	3.43864	-2.20507	2.62804	-0.839054	0.401439	NA
Acot1	43.2148	-2.20078	1.08691	-2.02481	0.042887	0.224649
Pcdhb1	68.7303	-2.19793	0.59623	-3.68638	0.000227468	0.00521407
Vamp9	1.19204	-2.19718	3.92374	-0.559972	0.575499	NA
Pdlim1	36.2818	-2.19569	0.963363	-2.27919	0.0226558	0.148307
Mucl2	2.77063	-2.1944	2.79265	-0.785775	0.431999	NA
Baiap3	2107.85	-2.19274	0.404885	-5.41572	6.10431e-08	4.9053e-06
Cyp27a1	7.21291	-2.19273	1.69691	-1.29219	0.196291	0.520864
Gm28051	1.20054	-2.1865	3.86843	-0.565215	0.571928	NA
Tead3	10.037	-2.18538	1.38205	-1.58127	0.113817	0.394178
Etv4	6.9377	-2.18366	1.66194	-1.31393	0.188871	0.511594
Gm11400	1.19919	-2.17473	3.8704	-0.561887	0.574193	NA
Cdhr5	17.5823	-2.16998	1.64954	-1.3155	0.188341	0.510345
Olfr1352	4.09014	-2.1659	2.45625	-0.881791	0.37789	NA
St8sia2	7.78622	-2.16218	1.62011	-1.33458	0.182013	0.502284
1700109H08Rik	12.31	-2.16153	1.46721	-1.47322	0.140691	0.443358
Gm47803	2.17095	-2.15975	3.70719	-0.582583	0.560174	NA
Olfr893	3.82812	-2.15815	2.13308	-1.01175	0.311656	NA
Gm10334	49.9658	-2.1562	1.04809	-2.05727	0.0396606	0.215241
Btnl1	4.6007	-2.1548	2.54354	-0.847163	0.396904	NA
Ctsc	30.0014	-2.15048	1.27656	-1.68459	0.0920678	0.350098
Iqch	4.35931	-2.15025	2.36157	-0.910519	0.362549	NA
Pla2g5	1.88518	-2.14692	3.2038	-0.670115	0.502784	NA
Gpsm1	3827.89	-2.14421	0.318709	-6.72779	1.72258e-11	3.31723e-09
Higd1a	20.9635	-2.14373	1.08609	-1.9738	0.0484047	0.241904
Cecr2	16.2534	-2.14366	1.40111	-1.52997	0.126023	0.417314
Cxcr2	2.25378	-2.14333	3.06976	-0.698206	0.485048	NA
1700020L13Rik	6.12752	-2.13957	1.72475	-1.24051	0.214787	NA
Gnmt	270.142	-2.13904	0.505339	-4.23288	2.30718e-05	0.000843164
Olfr1490	0.981246	-2.13535	4.85015	-0.440264	0.659746	NA
Sema3b	0.818955	-2.13484	4.89245	-0.436355	0.66258	NA
Olfr982	2.44129	-2.13179	2.57037	-0.82937	0.406895	NA
S100a16	54.5317	-2.13031	0.787343	-2.70569	0.00681618	0.0665754
Ebf3	2.95545	-2.12502	2.34299	-0.906972	0.364422	NA
Mrap	1.39137	-2.12108	4.44393	-0.477297	0.633151	NA
Necab2	1136.05	-2.11807	0.293684	-7.21208	5.5103e-13	1.49275e-10
Olfr716	2.62844	-2.1152	2.83732	-0.74549	0.455976	NA
Slc2a1	147.124	-2.11483	0.651622	-3.24549	0.00117249	0.0184661
Pcdhb8	137.902	-2.11383	0.46159	-4.57944	4.66214e-06	0.00022581
Cfap157	2.6279	-2.11323	2.83759	-0.744729	0.456435	NA
Mlph	200.842	-2.11278	0.491786	-4.29615	1.73793e-05	0.00067197
Kbtbd12	1.55205	-2.11077	3.46947	-0.608386	0.542932	NA
Olfr393	1.31737	-2.10975	4.53876	-0.46483	0.642053	NA
Nxpe5	1.31734	-2.10963	4.53881	-0.464798	0.642076	NA
Ccin	1.31704	-2.10866	4.53915	-0.46455	0.642254	NA
Gal3st2	5.90643	-2.10791	2.09411	-1.00659	0.314132	NA
Gm16471	1.31527	-2.1029	4.54121	-0.463071	0.643313	NA
Mup19	6.64864	-2.10034	2.05518	-1.02197	0.306794	0.64437
Vmn1r38	2.44869	-2.0997	2.70216	-0.777045	0.437132	NA
Tmsb15b2	184.98	-2.09587	0.464027	-4.5167	6.28096e-06	0.000293174
Id3	8.77572	-2.09477	1.55228	-1.34948	0.177183	0.496611
Col26a1	2.20252	-2.08775	3.74994	-0.556743	0.577703	NA
Dll1	57.7139	-2.08771	0.682707	-3.05799	0.00222827	0.0301407
Rec114	5.26455	-2.08764	2.90721	-0.718092	0.472701	NA
Aldh8a1	4.14263	-2.08764	3.07173	-0.67963	0.496739	NA
Arhgef38	8.70989	-2.08669	1.88773	-1.1054	0.268988	0.605104
Clrn3	3.32371	-2.08258	2.77455	-0.750599	0.452894	NA
Unc5c	72.7595	-2.07955	0.621054	-3.34843	0.000812723	0.0138319
Cgnl1	43.8968	-2.0785	0.881514	-2.35787	0.0183799	0.129965
Olfr109	2.18544	-2.07634	3.02605	-0.686154	0.492616	NA
Olfr2	3.42103	-2.07041	2.74073	-0.755421	0.449996	NA
Rab6b	815.71	-2.0696	1.18025	-1.75352	0.0795134	0.323237
Gsta3	29.1334	-2.06866	1.10043	-1.87987	0.0601262	0.27555
Slc2a2	7434.2	-2.06443	0.306145	-6.74331	1.54819e-11	3.12801e-09
Fndc4	1.04677	-2.06193	4.05394	-0.508623	0.611016	NA
Adam32	37.5808	-2.05884	0.844605	-2.43764	0.0147837	0.111369
Nek5	111.813	-2.05837	0.48895	-4.20978	2.55623e-05	0.000929377
Bend6	1.40021	-2.05678	4.38721	-0.468812	0.639204	NA
Tagln	10.0013	-2.05604	2.02987	-1.01289	0.311112	0.648689
Car13	7.41353	-2.05469	1.71082	-1.20099	0.229753	0.563154
Oxct1	978.951	-2.05441	0.276017	-7.44308	9.83644e-14	2.89827e-11
Cavin1	28.191	-2.05438	0.876617	-2.34353	0.0191023	0.133007
Cyba	8.68194	-2.05232	1.60126	-1.28169	0.199951	0.52534
Mdk	2.12182	-2.04949	3.1878	-0.642915	0.520279	NA
Gdf9	1.24197	-2.04527	3.83414	-0.533437	0.593731	NA
Zfp819	1.13111	-2.04454	3.98753	-0.512733	0.608138	NA
Ksr1	25.6891	-2.04379	1.14817	-1.78005	0.075068	0.312629
Mucl3	1.13079	-2.04327	3.98792	-0.512365	0.608396	NA
Rnf223	1.13072	-2.04298	3.988	-0.51228	0.608455	NA
Olfr1209	1.13046	-2.04195	3.98831	-0.511983	0.608663	NA
Apol9b	1.07362	-2.0417	4.86607	-0.419578	0.674794	NA
H2-Q10	29.7373	-2.0416	1.01391	-2.01358	0.044054	0.22856
Gm7972	1.97969	-2.04031	3.82584	-0.533298	0.593828	NA
Cmklr1	3.12019	-2.04017	2.67153	-0.76367	0.445064	NA
Oprd1	3.62321	-2.03301	2.29283	-0.886684	0.375249	NA
Cytip	15.0389	-2.03043	1.37166	-1.48027	0.1388	0.440048
Ppp1r1a	3981.67	-2.02392	0.333237	-6.07353	1.25132e-09	1.41579e-07
Rgma	30.5286	-2.02152	1.07194	-1.88584	0.0593164	0.272995
Nr1d1	4337.72	-2.02099	0.863825	-2.33958	0.0193052	0.133905
Gbp5	7.72087	-2.01964	1.6561	-1.21951	0.222649	0.555718
Dnah17	44.2413	-2.01863	0.78525	-2.57069	0.0101497	0.0865559
Gm21972	5.05351	-2.01818	2.31505	-0.871764	0.383337	NA
Fstl5	27.5224	-2.01751	1.11183	-1.81458	0.0695881	0.299498
Btnl9	6.72314	-2.0166	1.77367	-1.13697	0.255553	0.592214
Tunar	1.2339	-2.01445	3.84211	-0.524309	0.600063	NA
Jdp2	6.03561	-2.01399	1.80751	-1.11423	0.26518	NA
Serpina1b	28.3501	-2.01154	1.31488	-1.52983	0.126058	0.417331
Wdr49	105.471	-2.01103	0.632965	-3.17716	0.00148723	0.022258
Gnrh1	1.28767	-2.01011	4.57393	-0.439472	0.66032	NA
Extl1	28.932	-2.00999	0.968385	-2.07561	0.0379297	0.210536
Palmd	99.4308	-2.00816	0.551066	-3.64413	0.000268298	0.00595689
Tbx3	8.69475	-2.00681	1.84741	-1.08628	0.277355	0.613581
Slitrk2	2.11695	-2.00658	3.06274	-0.65516	0.512365	NA
Apoa4	44.5565	-2.00647	3.0111	-0.666358	0.505182	0.792713
Otoa	228.57	-2.00048	0.538259	-3.71658	0.000201939	0.00477597
BC055324	13.0323	-2.00019	1.35035	-1.48124	0.138543	0.439666
Gm8506	2.30734	-1.99965	2.65747	-0.752465	0.451772	NA
Mlip	2.08824	-1.99797	3.20135	-0.624102	0.532561	NA
4930474N05Rik	0.35569	-1.99407	4.95827	-0.402171	0.687558	NA
5033404E19Rik	0.35569	-1.99407	4.95827	-0.402171	0.687558	NA
Adgrf4	0.35569	-1.99407	4.95827	-0.402171	0.687558	NA
Alox5	0.35569	-1.99407	4.95827	-0.402171	0.687558	NA
Arpp21	0.35569	-1.99407	4.95827	-0.402171	0.687558	NA
Art4	0.35569	-1.99407	4.95827	-0.402171	0.687558	NA
Atp1b4	0.35569	-1.99407	4.95827	-0.402171	0.687558	NA
B430306N03Rik	0.35569	-1.99407	4.95827	-0.402171	0.687558	NA
Bmerb1	0.35569	-1.99407	4.95827	-0.402171	0.687558	NA
Bnipl	0.35569	-1.99407	4.95827	-0.402171	0.687558	NA
C1ql1	0.35569	-1.99407	4.95827	-0.402171	0.687558	NA
C1qtnf7	0.35569	-1.99407	4.95827	-0.402171	0.687558	NA
Casp16	0.35569	-1.99407	4.95827	-0.402171	0.687558	NA
Cd200r3	0.35569	-1.99407	4.95827	-0.402171	0.687558	NA
Cd300lb	0.35569	-1.99407	4.95827	-0.402171	0.687558	NA
Cdh15	0.35569	-1.99407	4.95827	-0.402171	0.687558	NA
Cdrt4	0.35569	-1.99407	4.95827	-0.402171	0.687558	NA
Ces1b	0.35569	-1.99407	4.95827	-0.402171	0.687558	NA
Cfap99	0.35569	-1.99407	4.95827	-0.402171	0.687558	NA
Cfhr3	0.35569	-1.99407	4.95827	-0.402171	0.687558	NA
Ckmt2	0.35569	-1.99407	4.95827	-0.402171	0.687558	NA
Col23a1	0.35569	-1.99407	4.95827	-0.402171	0.687558	NA
Col4a6	0.35569	-1.99407	4.95827	-0.402171	0.687558	NA
Csf3r	0.35569	-1.99407	4.95827	-0.402171	0.687558	NA
Cyp2b19	0.35569	-1.99407	4.95827	-0.402171	0.687558	NA
Cyp4a14	0.35569	-1.99407	4.95827	-0.402171	0.687558	NA
Defa24	0.35569	-1.99407	4.95827	-0.402171	0.687558	NA
Dnajb13	0.35569	-1.99407	4.95827	-0.402171	0.687558	NA
Dpt	0.35569	-1.99407	4.95827	-0.402171	0.687558	NA
Eqtn	0.35569	-1.99407	4.95827	-0.402171	0.687558	NA
Etnppl	0.35569	-1.99407	4.95827	-0.402171	0.687558	NA
F11	0.35569	-1.99407	4.95827	-0.402171	0.687558	NA
Fam3b	0.35569	-1.99407	4.95827	-0.402171	0.687558	NA
Fam71d	0.35569	-1.99407	4.95827	-0.402171	0.687558	NA
Fibin	0.35569	-1.99407	4.95827	-0.402171	0.687558	NA
Fndc7	0.35569	-1.99407	4.95827	-0.402171	0.687558	NA
Frem1	0.35569	-1.99407	4.95827	-0.402171	0.687558	NA
Gltpd2	0.35569	-1.99407	4.95827	-0.402171	0.687558	NA
Gm10015	0.35569	-1.99407	4.95827	-0.402171	0.687558	NA
Gm10025	0.35569	-1.99407	4.95827	-0.402171	0.687558	NA
Gm10161	0.35569	-1.99407	4.95827	-0.402171	0.687558	NA
Gm10571	0.35569	-1.99407	4.95827	-0.402171	0.687558	NA
Gm10780	0.35569	-1.99407	4.95827	-0.402171	0.687558	NA
Gm11517	0.35569	-1.99407	4.95827	-0.402171	0.687558	NA
Gm11865	0.35569	-1.99407	4.95827	-0.402171	0.687558	NA
Gm11956	0.35569	-1.99407	4.95827	-0.402171	0.687558	NA
Gm12229	0.35569	-1.99407	4.95827	-0.402171	0.687558	NA
Gm12285	0.35569	-1.99407	4.95827	-0.402171	0.687558	NA
Gm12365	0.35569	-1.99407	4.95827	-0.402171	0.687558	NA
Gm12388	0.35569	-1.99407	4.95827	-0.402171	0.687558	NA
Gm12570	0.35569	-1.99407	4.95827	-0.402171	0.687558	NA
Gm12593	0.35569	-1.99407	4.95827	-0.402171	0.687558	NA
Gm13007	0.35569	-1.99407	4.95827	-0.402171	0.687558	NA
Gm13034	0.35569	-1.99407	4.95827	-0.402171	0.687558	NA
Gm13132	0.35569	-1.99407	4.95827	-0.402171	0.687558	NA
Gm13282	0.35569	-1.99407	4.95827	-0.402171	0.687558	NA
Gm13498	0.35569	-1.99407	4.95827	-0.402171	0.687558	NA
Gm13651	0.35569	-1.99407	4.95827	-0.402171	0.687558	NA
Gm14148	0.35569	-1.99407	4.95827	-0.402171	0.687558	NA
Gm14293	0.35569	-1.99407	4.95827	-0.402171	0.687558	NA
Gm14857	0.35569	-1.99407	4.95827	-0.402171	0.687558	NA
Gm14912	0.35569	-1.99407	4.95827	-0.402171	0.687558	NA
Gm15235	0.35569	-1.99407	4.95827	-0.402171	0.687558	NA
Gm15381	0.35569	-1.99407	4.95827	-0.402171	0.687558	NA
Gm15399	0.35569	-1.99407	4.95827	-0.402171	0.687558	NA
Gm15464	0.35569	-1.99407	4.95827	-0.402171	0.687558	NA
Gm15484	0.35569	-1.99407	4.95827	-0.402171	0.687558	NA
Gm15531	0.35569	-1.99407	4.95827	-0.402171	0.687558	NA
Gm15554	0.35569	-1.99407	4.95827	-0.402171	0.687558	NA
Gm15568	0.35569	-1.99407	4.95827	-0.402171	0.687558	NA
Gm15599	0.35569	-1.99407	4.95827	-0.402171	0.687558	NA
Gm15653	0.35569	-1.99407	4.95827	-0.402171	0.687558	NA
Gm16005	0.35569	-1.99407	4.95827	-0.402171	0.687558	NA
Gm16476	0.35569	-1.99407	4.95827	-0.402171	0.687558	NA
Gm16485	0.35569	-1.99407	4.95827	-0.402171	0.687558	NA
Gm16585	0.35569	-1.99407	4.95827	-0.402171	0.687558	NA
Gm17068	0.35569	-1.99407	4.95827	-0.402171	0.687558	NA
Gm17190	0.35569	-1.99407	4.95827	-0.402171	0.687558	NA
Gm17230	0.35569	-1.99407	4.95827	-0.402171	0.687558	NA
Gm17938	0.35569	-1.99407	4.95827	-0.402171	0.687558	NA
Gm17999	0.35569	-1.99407	4.95827	-0.402171	0.687558	NA
Gm18259	0.35569	-1.99407	4.95827	-0.402171	0.687558	NA
Gm18305	0.35569	-1.99407	4.95827	-0.402171	0.687558	NA
Gm18646	0.35569	-1.99407	4.95827	-0.402171	0.687558	NA
Gm18815	0.35569	-1.99407	4.95827	-0.402171	0.687558	NA
Gm19164	0.35569	-1.99407	4.95827	-0.402171	0.687558	NA
Gm19840	0.35569	-1.99407	4.95827	-0.402171	0.687558	NA
Gm20056	0.35569	-1.99407	4.95827	-0.402171	0.687558	NA
Gm2123	0.35569	-1.99407	4.95827	-0.402171	0.687558	NA
Gm28356	0.35569	-1.99407	4.95827	-0.402171	0.687558	NA
Gm29143	0.35569	-1.99407	4.95827	-0.402171	0.687558	NA
Gm34303	0.35569	-1.99407	4.95827	-0.402171	0.687558	NA
Gm3671	0.35569	-1.99407	4.95827	-0.402171	0.687558	NA
Gm36864	0.35569	-1.99407	4.95827	-0.402171	0.687558	NA
Gm38051	0.35569	-1.99407	4.95827	-0.402171	0.687558	NA
Gm42776	0.35569	-1.99407	4.95827	-0.402171	0.687558	NA
Gm43247	0.35569	-1.99407	4.95827	-0.402171	0.687558	NA
Gm43308	0.35569	-1.99407	4.95827	-0.402171	0.687558	NA
Gm43664	0.35569	-1.99407	4.95827	-0.402171	0.687558	NA
Gm43743	0.35569	-1.99407	4.95827	-0.402171	0.687558	NA
Gm43898	0.35569	-1.99407	4.95827	-0.402171	0.687558	NA
Gm44336	0.35569	-1.99407	4.95827	-0.402171	0.687558	NA
Gm44520	0.35569	-1.99407	4.95827	-0.402171	0.687558	NA
Gm44790	0.35569	-1.99407	4.95827	-0.402171	0.687558	NA
Gm45473	0.35569	-1.99407	4.95827	-0.402171	0.687558	NA
Gm45700	0.35569	-1.99407	4.95827	-0.402171	0.687558	NA
Gm4613	0.35569	-1.99407	4.95827	-0.402171	0.687558	NA
Gm4744	0.35569	-1.99407	4.95827	-0.402171	0.687558	NA
Gm48299	0.35569	-1.99407	4.95827	-0.402171	0.687558	NA
Gm4853	0.35569	-1.99407	4.95827	-0.402171	0.687558	NA
Gm4919	0.35569	-1.99407	4.95827	-0.402171	0.687558	NA
Gm49430	0.35569	-1.99407	4.95827	-0.402171	0.687558	NA
Gm4950	0.35569	-1.99407	4.95827	-0.402171	0.687558	NA
Gm4959	0.35569	-1.99407	4.95827	-0.402171	0.687558	NA
Gm5111	0.35569	-1.99407	4.95827	-0.402171	0.687558	NA
Gm5135	0.35569	-1.99407	4.95827	-0.402171	0.687558	NA
Gm53055	0.35569	-1.99407	4.95827	-0.402171	0.687558	NA
Gm5311	0.35569	-1.99407	4.95827	-0.402171	0.687558	NA
Gm5322	0.35569	-1.99407	4.95827	-0.402171	0.687558	NA
Gm5408	0.35569	-1.99407	4.95827	-0.402171	0.687558	NA
Gm5460	0.35569	-1.99407	4.95827	-0.402171	0.687558	NA
Gm5673	0.35569	-1.99407	4.95827	-0.402171	0.687558	NA
Gm5742	0.35569	-1.99407	4.95827	-0.402171	0.687558	NA
Gm6436	0.35569	-1.99407	4.95827	-0.402171	0.687558	NA
Gm6450	0.35569	-1.99407	4.95827	-0.402171	0.687558	NA
Gm6625	0.35569	-1.99407	4.95827	-0.402171	0.687558	NA
Gm6681	0.35569	-1.99407	4.95827	-0.402171	0.687558	NA
Gm6771	0.35569	-1.99407	4.95827	-0.402171	0.687558	NA
Gm6781	0.35569	-1.99407	4.95827	-0.402171	0.687558	NA
Gm6887	0.35569	-1.99407	4.95827	-0.402171	0.687558	NA
Gm7054	0.35569	-1.99407	4.95827	-0.402171	0.687558	NA
Gm7162	0.35569	-1.99407	4.95827	-0.402171	0.687558	NA
Gm7286	0.35569	-1.99407	4.95827	-0.402171	0.687558	NA
Gm7591	0.35569	-1.99407	4.95827	-0.402171	0.687558	NA
Gm7746	0.35569	-1.99407	4.95827	-0.402171	0.687558	NA
Gm7763	0.35569	-1.99407	4.95827	-0.402171	0.687558	NA
Gm7832	0.35569	-1.99407	4.95827	-0.402171	0.687558	NA
Gm8217	0.35569	-1.99407	4.95827	-0.402171	0.687558	NA
Gm8321	0.35569	-1.99407	4.95827	-0.402171	0.687558	NA
Gm8586	0.35569	-1.99407	4.95827	-0.402171	0.687558	NA
Gm8778	0.35569	-1.99407	4.95827	-0.402171	0.687558	NA
Gm8784	0.35569	-1.99407	4.95827	-0.402171	0.687558	NA
Gm8835	0.35569	-1.99407	4.95827	-0.402171	0.687558	NA
Gm9001	0.35569	-1.99407	4.95827	-0.402171	0.687558	NA
Gm9294	0.35569	-1.99407	4.95827	-0.402171	0.687558	NA
Gm9318	0.35569	-1.99407	4.95827	-0.402171	0.687558	NA
Gm9570	0.35569	-1.99407	4.95827	-0.402171	0.687558	NA
Gm9790	0.35569	-1.99407	4.95827	-0.402171	0.687558	NA
Gm9817	0.35569	-1.99407	4.95827	-0.402171	0.687558	NA
Gpr22	0.35569	-1.99407	4.95827	-0.402171	0.687558	NA
Grik1	0.35569	-1.99407	4.95827	-0.402171	0.687558	NA
Gsdmc4	0.35569	-1.99407	4.95827	-0.402171	0.687558	NA
Gstp3	0.35569	-1.99407	4.95827	-0.402171	0.687558	NA
Haao	0.35569	-1.99407	4.95827	-0.402171	0.687558	NA
Ighg1	0.35569	-1.99407	4.95827	-0.402171	0.687558	NA
Igkv8-31	0.35569	-1.99407	4.95827	-0.402171	0.687558	NA
Il7	0.35569	-1.99407	4.95827	-0.402171	0.687558	NA
Kcna4	0.35569	-1.99407	4.95827	-0.402171	0.687558	NA
Kcna7	0.35569	-1.99407	4.95827	-0.402171	0.687558	NA
Krt15	0.35569	-1.99407	4.95827	-0.402171	0.687558	NA
Lgals1-ps2	0.35569	-1.99407	4.95827	-0.402171	0.687558	NA
Lrrc26	0.35569	-1.99407	4.95827	-0.402171	0.687558	NA
Map6d1	0.35569	-1.99407	4.95827	-0.402171	0.687558	NA
Mif-ps8	0.35569	-1.99407	4.95827	-0.402171	0.687558	NA
Morn5	0.35569	-1.99407	4.95827	-0.402171	0.687558	NA
Ms4a4d	0.35569	-1.99407	4.95827	-0.402171	0.687558	NA
Muc2	0.35569	-1.99407	4.95827	-0.402171	0.687558	NA
Mup21	0.35569	-1.99407	4.95827	-0.402171	0.687558	NA
Olfr1199	0.35569	-1.99407	4.95827	-0.402171	0.687558	NA
Olfr1263	0.35569	-1.99407	4.95827	-0.402171	0.687558	NA
Olfr1318	0.35569	-1.99407	4.95827	-0.402171	0.687558	NA
Olfr1344	0.35569	-1.99407	4.95827	-0.402171	0.687558	NA
Olfr211	0.35569	-1.99407	4.95827	-0.402171	0.687558	NA
Olfr61	0.35569	-1.99407	4.95827	-0.402171	0.687558	NA
Olfr668	0.35569	-1.99407	4.95827	-0.402171	0.687558	NA
Padi3	0.35569	-1.99407	4.95827	-0.402171	0.687558	NA
Pglyrp2	0.35569	-1.99407	4.95827	-0.402171	0.687558	NA
Pkd2l1	0.35569	-1.99407	4.95827	-0.402171	0.687558	NA
Plxdc1	0.35569	-1.99407	4.95827	-0.402171	0.687558	NA
Prdm5	0.35569	-1.99407	4.95827	-0.402171	0.687558	NA
Prdx6b	0.35569	-1.99407	4.95827	-0.402171	0.687558	NA
Prop1	0.35569	-1.99407	4.95827	-0.402171	0.687558	NA
Ptgds	0.35569	-1.99407	4.95827	-0.402171	0.687558	NA
Rbm6-ps1	0.35569	-1.99407	4.95827	-0.402171	0.687558	NA
Rpl19-ps4	0.35569	-1.99407	4.95827	-0.402171	0.687558	NA
Rpl31-ps13	0.35569	-1.99407	4.95827	-0.402171	0.687558	NA
Rpl31-ps21	0.35569	-1.99407	4.95827	-0.402171	0.687558	NA
Rpl32l	0.35569	-1.99407	4.95827	-0.402171	0.687558	NA
Rpl36-ps10	0.35569	-1.99407	4.95827	-0.402171	0.687558	NA
Rpl36-ps2	0.35569	-1.99407	4.95827	-0.402171	0.687558	NA
S1pr5	0.35569	-1.99407	4.95827	-0.402171	0.687558	NA
Satl1	0.35569	-1.99407	4.95827	-0.402171	0.687558	NA
Sh3rf2	0.35569	-1.99407	4.95827	-0.402171	0.687558	NA
Skint4	0.35569	-1.99407	4.95827	-0.402171	0.687558	NA
Slc16a3	0.35569	-1.99407	4.95827	-0.402171	0.687558	NA
Slc22a7	0.35569	-1.99407	4.95827	-0.402171	0.687558	NA
Sp5	0.35569	-1.99407	4.95827	-0.402171	0.687558	NA
Spata18	0.35569	-1.99407	4.95827	-0.402171	0.687558	NA
Sprr2a3	0.35569	-1.99407	4.95827	-0.402171	0.687558	NA
Tfap2b	0.35569	-1.99407	4.95827	-0.402171	0.687558	NA
Tmprss15	0.35569	-1.99407	4.95827	-0.402171	0.687558	NA
Tprg	0.35569	-1.99407	4.95827	-0.402171	0.687558	NA
Trat1	0.35569	-1.99407	4.95827	-0.402171	0.687558	NA
Trh	0.35569	-1.99407	4.95827	-0.402171	0.687558	NA
Urad	0.35569	-1.99407	4.95827	-0.402171	0.687558	NA
Vit	0.35569	-1.99407	4.95827	-0.402171	0.687558	NA
Vmn1r57	0.35569	-1.99407	4.95827	-0.402171	0.687558	NA
Wfdc21	0.35569	-1.99407	4.95827	-0.402171	0.687558	NA
Xlr3c	0.35569	-1.99407	4.95827	-0.402171	0.687558	NA
Xlr5a	0.35569	-1.99407	4.95827	-0.402171	0.687558	NA
Tmem88	4.15979	-1.99376	2.37078	-0.840973	0.400363	NA
Mbl2	2.49294	-1.99244	3.04741	-0.653815	0.513231	NA
Pou3f4	6.4618	-1.99226	1.74103	-1.1443	0.252498	0.589896
Gm12757	0.354942	-1.98985	4.95841	-0.401308	0.688194	NA
Fmo5	262.481	-1.98799	0.523145	-3.80008	0.000144652	0.00374005
Gm10172	0.354507	-1.98738	4.95848	-0.400805	0.688564	NA
Nrxn2	14.0753	-1.98707	1.23792	-1.60517	0.108457	0.383382
Ccdc39	30.372	-1.98656	0.876319	-2.26693	0.0233942	0.151484
Col19a1	2.34851	-1.98183	3.67293	-0.539579	0.589487	NA
Gm5481	1.06083	-1.98109	4.84251	-0.409103	0.682464	NA
2610028H24Rik	2.14889	-1.98063	3.04339	-0.650797	0.515177	NA
Raver2	1.05793	-1.9798	4.86532	-0.406921	0.684066	NA
Gm16147	1.06023	-1.97897	4.84352	-0.40858	0.682848	NA
Entpd1	29.265	-1.97818	1.02915	-1.92215	0.0545866	0.259908
7530416G11Rik	3.1059	-1.97787	2.63693	-0.750067	0.453214	NA
H1f11-ps	16.7632	-1.9771	1.24671	-1.58586	0.112771	0.39208
Padi2	23.088	-1.97317	0.973797	-2.02626	0.0427381	0.224039
Car9	6.54741	-1.97292	2.0693	-0.953428	0.340373	0.673178
Apom	5.16879	-1.972	2.4719	-0.797766	0.425006	NA
Gal3st2c	19.6095	-1.97155	1.05443	-1.86978	0.0615148	0.278312
4930556J24Rik	2.04157	-1.97099	3.1672	-0.622313	0.533736	NA
Chrna5	2.04163	-1.9682	3.16731	-0.621411	0.534329	NA
Gm13146	1.05693	-1.96719	4.84816	-0.40576	0.684919	NA
Pi16	4.30709	-1.96682	2.33631	-0.841851	0.399871	NA
Ly6g5b	1.05638	-1.96522	4.84823	-0.405348	0.685222	NA
Cd40lg	1.05615	-1.96438	4.84825	-0.405173	0.68535	NA
Gxylt2	3.29091	-1.9636	2.259	-0.869235	0.384719	NA
Hoxa4	1.05591	-1.96351	4.84828	-0.404991	0.685484	NA
Twist1	1.05589	-1.96345	4.84829	-0.404978	0.685494	NA
Ccr10	1.05584	-1.96328	4.84829	-0.404942	0.68552	NA
Myoz2	1.05563	-1.96251	4.84832	-0.404781	0.685638	NA
Arhgap15	1.05559	-1.96237	4.84832	-0.404752	0.68566	NA
Olfr1261	1.05554	-1.96219	4.84833	-0.404714	0.685688	NA
Trf	48.9095	-1.96213	0.746622	-2.628	0.00858878	0.0771246
Nxnl1	2.41641	-1.95835	2.92887	-0.668638	0.503726	NA
Fam72a	10.6917	-1.95626	1.41902	-1.37859	0.16802	0.483776
Mfsd2b	7.36012	-1.95579	1.59255	-1.22809	0.219414	0.551795
Arhgap42	2.45382	-1.94587	2.59495	-0.749868	0.453334	NA
Atp6v0c-ps2	668.42	-1.94545	3.38117	-0.575377	0.565036	0.826744
Ankrd29	4.40109	-1.9417	2.33327	-0.83218	0.405307	NA
Aox2	3.2156	-1.94043	2.26063	-0.858359	0.390694	NA
Kbtbd11	21.1531	-1.9403	1.08653	-1.78577	0.0741367	0.310304
Arhgef26	11.7748	-1.94007	1.7695	-1.09639	0.272907	0.608561
Lgi2	357.718	-1.9387	1.07192	-1.80862	0.0705102	0.301344
Xlr4c	1.04856	-1.93626	4.02298	-0.481301	0.630303	NA
Lrp4	7.43236	-1.92922	2.0215	-0.95435	0.339907	0.672691
Ces2e	19.515	-1.92897	1.65178	-1.16781	0.242882	0.578018
Gdpd5	32.4524	-1.92764	1.27314	-1.51408	0.130006	0.424833
Acvr1c	186.299	-1.92727	0.591094	-3.26051	0.00111212	0.0176529
Rpgrip1l	183.893	-1.92625	0.576211	-3.34295	0.000828916	0.0140568
Rims4	15.7902	-1.92508	1.20361	-1.59943	0.109726	0.386128
Jph3	472.235	-1.92393	0.351913	-5.46707	4.57533e-08	3.85618e-06
Npr1	320.778	-1.92315	0.31641	-6.07801	1.21684e-09	1.38789e-07
Gm15725	31.2942	-1.92177	3.53779	-0.543212	0.586984	0.83773
Rnase6	3.16931	-1.92117	2.65721	-0.723004	0.469677	NA
Tnfrsf13b	3.8295	-1.9211	2.45335	-0.783054	0.433596	NA
Spock3	33.4082	-1.91869	0.775675	-2.47358	0.0133767	0.104081
Gm12439	1.97785	-1.91862	3.13574	-0.611857	0.540632	NA
Ivd	1299.32	-1.91736	0.277247	-6.9157	4.65554e-12	1.06199e-09
Litaf	164.643	-1.91648	0.481959	-3.97644	6.99548e-05	0.00204839
G6pc	1.17419	-1.91442	3.94691	-0.485042	0.627647	NA
Mpc1-ps	29.0963	-1.91437	0.944452	-2.02696	0.0426663	0.223907
Gm18095	11.3439	-1.91381	1.39808	-1.36889	0.171035	0.487789
Ovol1	6.99831	-1.91264	2.31424	-0.826465	0.40854	0.726516
Sox30	4.39787	-1.91192	2.05548	-0.930158	0.352289	NA
Aatk	1740.52	-1.91029	0.30551	-6.2528	4.03161e-10	5.13685e-08
Gper1	4.68107	-1.90912	2.39315	-0.797745	0.425019	NA
Olfr351	3.51486	-1.90772	2.55816	-0.745742	0.455823	NA
Gm21962	4.9568	-1.9045	2.9308	-0.649821	0.515808	NA
Cd247	4.19547	-1.90371	2.02445	-0.940358	0.347034	NA
Rdh7	13.1089	-1.90353	1.57686	-1.20716	0.22737	0.560105
H2-Ea	5.93807	-1.90325	2.1232	-0.896406	0.370036	NA
Dok2	6.86787	-1.90194	1.64161	-1.15858	0.246626	0.582939
Far2	6.56558	-1.9018	1.9823	-0.959392	0.337361	0.670409
Iqcm	16.4817	-1.89807	1.61802	-1.17308	0.240762	0.575867
Tnfrsf13c	5.91795	-1.89606	1.99491	-0.950444	0.341886	NA
Cd302	3.14797	-1.8944	2.36259	-0.801831	0.422651	NA
Cth	48.2846	-1.89263	0.965647	-1.95996	0.0500007	0.247
Snai1	2.16144	-1.89164	2.67198	-0.707956	0.478973	NA
Slc9a2	3.57112	-1.89137	2.16952	-0.871793	0.383322	NA
Gm26566	2.34866	-1.88916	3.0122	-0.62717	0.530548	NA
Dao	4.99356	-1.88319	1.87616	-1.00375	0.3155	NA
Gadl1	0.770938	-1.88147	4.87695	-0.385788	0.699654	NA
Tle3	2152.82	-1.87705	0.198942	-9.43517	3.90365e-21	2.30039e-18
Cyp2s1	41.5629	-1.87521	1.0786	-1.73856	0.0821116	0.328982
Cracr2b	13.2447	-1.8719	1.4119	-1.32581	0.184903	0.505818
Gm3488	19.4492	-1.86999	1.03157	-1.81276	0.0698687	0.299986
Chst8	28.7009	-1.86943	1.10597	-1.69031	0.0909691	0.348049
Lgals4	93.3716	-1.86371	1.02549	-1.81738	0.0691582	0.298562
Lmcd1	47.2335	-1.86153	0.781338	-2.38249	0.0171961	0.124147
Plac8	31.7865	-1.86097	1.35246	-1.37599	0.168826	0.484742
Akp3	19.0947	-1.85756	4.57901	-0.405669	0.684986	0.883508
Tlr4	1.13198	-1.85738	4.72907	-0.392757	0.694499	NA
Lcp2	2.19301	-1.855	3.1136	-0.595773	0.551327	NA
B630019K06Rik	534.732	-1.85374	0.274216	-6.76014	1.37856e-11	2.8672e-09
Sema3f	26.4926	-1.85267	0.912189	-2.03102	0.0422531	0.222316
Gap43	14.5501	-1.84936	1.28321	-1.4412	0.149529	0.455878
Csrnp3	2.47689	-1.84845	2.95527	-0.625474	0.53166	NA
Emp2	34.3314	-1.84638	0.939223	-1.96586	0.0493149	0.244294
Cideb	9.11381	-1.84556	2.54668	-0.724692	0.468641	0.768819
Gm8234	35.8214	-1.84296	0.850213	-2.16764	0.0301859	0.181128
Fbxw10	8.53676	-1.84292	1.55184	-1.18757	0.235001	0.568632
Hhex	20.9801	-1.84214	0.998825	-1.84431	0.065138	0.28825
Ulk4	340.716	-1.8378	0.542976	-3.38468	0.000712612	0.0126248
Clca4b	8.6079	-1.83646	1.90079	-0.966159	0.333964	0.668071
Gm12098	0.988016	-1.83293	4.15124	-0.441538	0.658823	NA
Gas6	96.9326	-1.83145	0.577039	-3.17387	0.00150422	0.0223703
Rbp4	411.909	-1.83143	0.294476	-6.21929	4.99402e-10	6.19565e-08
Ppp1r17	26.7673	-1.82934	0.935392	-1.95569	0.0505012	0.248512
Gm15185	0.987432	-1.82704	4.15224	-0.440013	0.659928	NA
Olfr804	11.0889	-1.82682	1.35371	-1.34949	0.177179	0.496611
Prr18	2.27907	-1.82586	3.72303	-0.490423	0.623835	NA
Cpne5	43.482	-1.82535	1.13782	-1.60425	0.108659	0.383904
Siglece	2.36981	-1.82444	2.59276	-0.703667	0.48164	NA
Prodh	4.71512	-1.82161	2.11741	-0.8603	0.389624	NA
4930465K10Rik	0.985653	-1.81995	4.1547	-0.438046	0.661353	NA
Csf2rb	0.986664	-1.81919	4.15357	-0.437981	0.6614	NA
Gm18337	0.986644	-1.81898	4.15361	-0.437927	0.661439	NA
Olfr1258	0.986627	-1.81881	4.15364	-0.437883	0.661471	NA
Gm10499	12.6163	-1.81685	1.56691	-1.15951	0.246248	0.582583
Fosl1	1.09798	-1.81597	4.78837	-0.379246	0.704506	NA
Sgcz	49.8449	-1.81492	0.674288	-2.69161	0.00711073	0.0684595
Ucn3	5926.96	-1.81457	0.200877	-9.03323	1.6668e-19	8.73093e-17
Klk10	1.09767	-1.81457	4.78886	-0.378914	0.704752	NA
Gm10330	1.09765	-1.81446	4.7889	-0.378889	0.70477	NA
Bik	93.3261	-1.81431	0.673909	-2.69221	0.00709798	0.0683833
Alx4	2.09255	-1.81424	2.81554	-0.644368	0.519337	NA
Olfr1055	1.0974	-1.81335	4.78929	-0.378627	0.704965	NA
Kcnk3	115.692	-1.81179	0.544388	-3.32812	0.000874355	0.014669
Gm10291	1.09703	-1.81168	4.78988	-0.378231	0.705259	NA
Fmn2	3150	-1.81152	0.307476	-5.89159	3.82496e-09	3.89183e-07
Bmp5	2.36286	-1.80585	2.97587	-0.60683	0.543964	NA
Ebf4	13.9334	-1.8044	1.29811	-1.39002	0.164522	0.478673
Wdr38	3.86582	-1.80395	2.54085	-0.70998	0.477716	NA
Gabrg1	4.14376	-1.80279	2.22532	-0.810126	0.417868	NA
Hmgcs2	319.667	-1.80211	1.24002	-1.4533	0.146141	0.451578
Luzp2	6.68205	-1.80122	2.05861	-0.87497	0.38159	0.707595
Ceacam18	3.19994	-1.80121	2.86329	-0.629072	0.529302	NA
Cyp2d26	5.78204	-1.79576	1.90896	-0.940703	0.346857	NA
Ptpn14	6.23008	-1.79171	2.08061	-0.861149	0.389156	0.71201
Depdc1b	2.49792	-1.7916	2.89057	-0.619808	0.535384	NA
Gm10570	12.1714	-1.78866	1.24263	-1.43942	0.150032	0.456716
Dlgap1	361.842	-1.78545	0.455648	-3.91849	8.91051e-05	0.0025154
Clec1a	4.6207	-1.78476	1.99099	-0.896419	0.370029	NA
Hmgb2	189.831	-1.78467	0.57884	-3.08318	0.00204803	0.0283141
Gm3650	20.856	-1.77992	1.16238	-1.53128	0.125701	0.416713
Tle6	172.566	-1.77956	0.462178	-3.85038	0.000117937	0.00318926
Gm7285	3.2987	-1.77763	2.61428	-0.67997	0.496523	NA
Mpp4	3.16329	-1.77613	2.32712	-0.763231	0.445325	NA
Vmn1r30	0.985253	-1.77584	4.15707	-0.427186	0.669244	NA
Col14a1	7.20998	-1.7744	1.58048	-1.1227	0.261566	0.598256
A730061H03Rik	1.84669	-1.77331	3.9761	-0.445993	0.655603	NA
Otof	8.537	-1.77237	1.516	-1.16911	0.242359	0.577467
Cfap53	2.27072	-1.77153	2.96861	-0.596754	0.550672	NA
Cfap52	2.69737	-1.77011	2.64107	-0.670226	0.502714	NA
Hsd11b1	2.0561	-1.76944	3.83304	-0.461628	0.644348	NA
Htr1d	16.4475	-1.76895	1.13647	-1.55654	0.119581	0.405766
Gm13456	291.852	-1.76832	1.84429	-0.958807	0.337656	0.6709
Cdh7	61.0163	-1.76726	0.603306	-2.92929	0.00339737	0.0410675
Apol10a	6.42994	-1.76352	2.74823	-0.641692	0.521073	0.801715
Adamts2	11.0615	-1.76186	1.39046	-1.26711	0.205116	0.532128
Gm18991	1.84173	-1.76007	3.97969	-0.442262	0.6583	NA
Dock1	75.9565	-1.75999	0.644069	-2.73262	0.00628335	0.0627581
Rhbdf1	42.7074	-1.75971	1.01816	-1.72834	0.0839282	0.333895
Rad54b	19.7442	-1.75722	1.15053	-1.52731	0.126683	0.418225
Atp1a2	3.71068	-1.75379	2.1327	-0.822332	0.410888	NA
Pkd1l2	14.2139	-1.75121	2.05703	-0.85133	0.394586	0.716216
Rnase4	14386.6	-1.74998	0.216443	-8.08514	6.20915e-16	2.3734e-13
Gm7899	1.83789	-1.74975	3.98248	-0.439363	0.660398	NA
Sgce	20.9459	-1.74947	1.04475	-1.67453	0.0940273	0.353833
Tmprss11g	1.83754	-1.7488	3.98273	-0.439094	0.660593	NA
F10	2.93906	-1.74555	3.44198	-0.507134	0.612061	NA
Tnfrsf19	6.28011	-1.74424	1.70109	-1.02537	0.30519	0.64327
Gm48592	3.61354	-1.74245	2.55402	-0.682238	0.495089	NA
Ddah2	29.0211	-1.74182	0.950364	-1.83279	0.0668333	0.292367
Ggt6	3.18433	-1.7418	3.32076	-0.524519	0.599918	NA
Cfhr1	2.52397	-1.73818	3.06388	-0.567313	0.570501	NA
Raet1e	1.59408	-1.73499	4.1834	-0.414732	0.678338	NA
Hk1	8.98319	-1.73251	1.5191	-1.14049	0.254084	0.591047
Car15	217.507	-1.73245	0.435202	-3.9808	6.86831e-05	0.00201724
Btn1a1	4.6689	-1.73206	2.45604	-0.705225	0.48067	NA
Zbtb46	14.5278	-1.73023	1.40054	-1.2354	0.216681	0.54746
Vmn1r193	6.63766	-1.72984	1.65022	-1.04825	0.294524	0.632438
Siglec1	5.60796	-1.72661	1.85624	-0.930165	0.352285	NA
Gm6754	61.7348	-1.72593	0.616997	-2.7973	0.0051531	0.0549211
Lrrfip1	246.495	-1.72564	0.411084	-4.19777	2.69553e-05	0.000967587
Dqx1	6.21146	-1.72542	1.67889	-1.02772	0.304083	0.641887
Cpz	3.24047	-1.72492	3.32925	-0.518112	0.60438	NA
Gcnt1	82.9869	-1.72226	0.576009	-2.98999	0.00278983	0.0353871
Fbxo40	5.02378	-1.72151	1.92679	-0.89346	0.371611	NA
Tmem74b	7.29254	-1.72004	1.71417	-1.00343	0.315656	0.651703
Atp1b2	1759.74	-1.71543	0.196159	-8.74506	2.22893e-18	9.85118e-16
Pdgfd	2.36506	-1.71449	2.53274	-0.676933	0.498449	NA
Hc	2.75278	-1.71309	3.58521	-0.47782	0.632778	NA
H2bc18	7.34145	-1.71263	1.71266	-0.999977	0.317322	0.653163
Oprl1	6.78769	-1.71223	1.671	-1.02467	0.305519	0.64327
Mecom	47.4237	-1.71085	1.00843	-1.69654	0.0897844	0.346
Sp140	1.00843	-1.70955	4.82796	-0.354094	0.723268	NA
Vmn1r184	2.13632	-1.70903	3.19033	-0.535689	0.592173	NA
Gm13194	4.37403	-1.7047	2.33773	-0.729209	0.465874	NA
Vwa7	1.07399	-1.70426	4.82687	-0.353077	0.72403	NA
Hipk4	3.94285	-1.70357	2.10792	-0.808177	0.418989	NA
C130026I21Rik	2.13768	-1.70348	3.1902	-0.533973	0.59336	NA
Wnt9a	13.4797	-1.70184	1.46037	-1.16535	0.243879	0.579256
Cdx2	4.81652	-1.70003	1.93476	-0.878677	0.379576	NA
Ankmy1	15.509	-1.69447	1.41501	-1.1975	0.231113	0.565024
Flacc1	0.871189	-1.69397	4.86588	-0.348132	0.727741	NA
Gm11645	1.95147	-1.69345	2.79016	-0.606936	0.543893	NA
Prkd3	142.444	-1.68972	0.482166	-3.50444	0.000457562	0.00902369
Olfr1555-ps1	1.03035	-1.6887	4.10144	-0.411732	0.680536	NA
Olfr1129	1.0303	-1.68813	4.10151	-0.411588	0.680641	NA
Efna5	134.091	-1.68802	0.607543	-2.77843	0.00546217	0.0569281
C4b	49.375	-1.68657	1.12004	-1.50581	0.132115	0.429146
Lrrtm3	2.98023	-1.68549	2.33656	-0.721353	0.470692	NA
Spag8	2.93345	-1.68438	2.36117	-0.713368	0.475618	NA
Sh2d4a	11.081	-1.68344	1.50869	-1.11582	0.264498	0.60122
Olfr395	3.52243	-1.68263	2.51973	-0.667784	0.504271	NA
H2ac21	0.923659	-1.68214	4.86406	-0.345831	0.72947	NA
Gm7085	1.02971	-1.6813	4.10238	-0.409835	0.681927	NA
Gm20662	5.22882	-1.68078	2.2085	-0.761051	0.446627	NA
St8sia5	447.42	-1.68064	1.08634	-1.54707	0.121847	0.410696
H2al1e	0.922967	-1.67903	4.86415	-0.345184	0.729956	NA
Naaladl2	9.32329	-1.67848	1.44879	-1.15854	0.246645	0.582939
Pim3	3521.64	-1.67663	0.877799	-1.91004	0.0561279	0.264129
Gas1	3.28787	-1.67585	2.62316	-0.638867	0.52291	NA
Krt23	3.53223	-1.6758	2.72273	-0.615486	0.538234	NA
Awat2	9.9357	-1.67445	1.38243	-1.21124	0.225805	0.558303
Adh6a	8.76014	-1.67417	2.06839	-0.809409	0.41828	0.732751
Glipr1	2.4624	-1.67367	3.61879	-0.462493	0.643728	NA
Nrp2	29.3883	-1.67228	0.821855	-2.03477	0.0418743	0.221146
D930048N14Rik	35.6506	-1.67172	0.800633	-2.088	0.0367979	0.206931
Nek11	26.6742	-1.67026	0.875594	-1.90758	0.0564459	0.264547
Il17c	0.921003	-1.67014	4.86441	-0.343337	0.731345	NA
Gm15016	0.920998	-1.67011	4.86442	-0.343332	0.731348	NA
Gm3436	0.920468	-1.6677	4.86449	-0.342833	0.731724	NA
Gm9429	0.920355	-1.66719	4.8645	-0.342726	0.731805	NA
Gm17040	0.920287	-1.66688	4.86451	-0.342662	0.731853	NA
Apcs	0.920055	-1.66582	4.86454	-0.342442	0.732018	NA
Metrn	19.3183	-1.66566	1.17154	-1.42177	0.155093	0.464814
Apoh	8.98	-1.66556	1.76168	-0.945439	0.344435	0.676857
Dtna	12.7897	-1.66425	1.34031	-1.24169	0.214351	0.544267
Gm16353	0.919562	-1.66357	4.86461	-0.341975	0.73237	NA
Rnf148	0.919539	-1.66347	4.86461	-0.341953	0.732386	NA
Nqo1	131.837	-1.66297	0.491895	-3.38073	0.000722928	0.0126853
Ddx60	38.7303	-1.66192	0.956007	-1.7384	0.0821406	0.329004
Blnk	5.7088	-1.66163	1.73796	-0.956086	0.339029	NA
Serpind1	4.55954	-1.66098	2.06424	-0.804646	0.421024	NA
Cd300e	0.918851	-1.66032	4.8647	-0.3413	0.732878	NA
Nkd2	0.918614	-1.65924	4.86473	-0.341075	0.733047	NA
Olfr1048	0.918573	-1.65905	4.86474	-0.341036	0.733076	NA
Cavin4	5.21653	-1.65867	2.21101	-0.750189	0.453141	NA
Prr29	39.6881	-1.65844	0.832051	-1.9932	0.0462397	0.235071
Sfrp1	0.918375	-1.65814	4.86477	-0.340848	0.733218	NA
Mug2	0.918356	-1.65806	4.86477	-0.34083	0.733232	NA
Ugt3a1	2.47297	-1.65712	3.16218	-0.524043	0.600249	NA
Slc35f2	69.5437	-1.6554	0.668918	-2.47474	0.0133333	0.104081
C130050O18Rik	3.54519	-1.6526	2.56779	-0.643588	0.519843	NA
Ret	2927.11	-1.65159	0.280134	-5.89573	3.73022e-09	3.82293e-07
Npas2	95.5297	-1.65133	0.579335	-2.8504	0.00436647	0.048973
Ephx2	30.9355	-1.64876	0.943445	-1.74759	0.0805343	0.325902
Tnfrsf14	26.6622	-1.64699	0.859306	-1.91665	0.0552821	0.261752
Ly75	64.7347	-1.64425	0.623514	-2.63706	0.00836268	0.0760282
Mid1-ps1	3.45626	-1.64344	2.55958	-0.642073	0.520826	NA
Olfr1280	5.81532	-1.64309	1.7496	-0.939123	0.347668	NA
Foxq1	2.61118	-1.64196	2.97054	-0.552747	0.580437	NA
Pramel5	2.05707	-1.64159	3.11359	-0.527234	0.598031	NA
Btnl5-ps	1.75403	-1.64035	3.45423	-0.474881	0.634872	NA
Rorb	3.09159	-1.63949	2.64995	-0.618688	0.536122	NA
Fah	363.05	-1.63904	0.483701	-3.38854	0.000702662	0.0125477
Fmo2	25.4948	-1.63903	0.949449	-1.7263	0.0842936	0.334878
Rdm1	67.8243	-1.6386	0.599094	-2.73512	0.00623566	0.0625025
Adcyap1r1	4.22268	-1.6368	2.06198	-0.793802	0.427311	NA
Myb	3.67221	-1.6302	2.50836	-0.649908	0.515752	NA
Fhod3	860.02	-1.62809	0.344927	-4.72009	2.35737e-06	0.000123483
Speg	24.7112	-1.62808	0.910151	-1.78881	0.0736461	0.309441
Gm9974	2.9177	-1.62736	2.42378	-0.671416	0.501956	NA
Cpa5	1.0796	-1.62511	4.8101	-0.337854	0.735473	NA
Erich6	30.3266	-1.62314	0.864184	-1.87823	0.0603492	0.275684
Chsy3	48.8895	-1.62109	0.708041	-2.28955	0.0220476	0.145642
Nnt	1235.92	-1.62083	0.35378	-4.58147	4.6171e-06	0.000224397
Siva1	119.44	-1.62024	0.574022	-2.8226	0.00476354	0.0521043
Zfp541	7.51524	-1.62001	1.64407	-0.985368	0.324443	0.659945
Papss2	14033.2	-1.61971	0.154355	-10.4934	9.26623e-26	8.73682e-23
Pdlim3	14.4173	-1.61911	1.17664	-1.37605	0.168805	0.484742
Gm20671	12.2616	-1.6176	2.43402	-0.664582	0.506318	0.792713
Arx	20.8296	-1.61642	1.0064	-1.60614	0.108243	0.383205
A26c3	0.212135	-1.6158	4.97917	-0.324513	0.74555	NA
A730049H05Rik	0.212135	-1.6158	4.97917	-0.324513	0.74555	NA
A830031A19Rik	0.212135	-1.6158	4.97917	-0.324513	0.74555	NA
Acap1	0.212135	-1.6158	4.97917	-0.324513	0.74555	NA
Adam33	0.212135	-1.6158	4.97917	-0.324513	0.74555	NA
Adamts19	0.212135	-1.6158	4.97917	-0.324513	0.74555	NA
Adamtsl3	0.212135	-1.6158	4.97917	-0.324513	0.74555	NA
Adgrf2	0.212135	-1.6158	4.97917	-0.324513	0.74555	NA
Akap14	0.212135	-1.6158	4.97917	-0.324513	0.74555	NA
Aldoa-ps4	0.212135	-1.6158	4.97917	-0.324513	0.74555	NA
Ankar	0.212135	-1.6158	4.97917	-0.324513	0.74555	NA
Ano3	0.212135	-1.6158	4.97917	-0.324513	0.74555	NA
Apol7c	0.212135	-1.6158	4.97917	-0.324513	0.74555	NA
Apol8	0.212135	-1.6158	4.97917	-0.324513	0.74555	NA
Art2a	0.212135	-1.6158	4.97917	-0.324513	0.74555	NA
Barhl2	0.212135	-1.6158	4.97917	-0.324513	0.74555	NA
Bhlhe22	0.212135	-1.6158	4.97917	-0.324513	0.74555	NA
Btnl6	0.212135	-1.6158	4.97917	-0.324513	0.74555	NA
C4bp-ps1	0.212135	-1.6158	4.97917	-0.324513	0.74555	NA
Ccl7	0.212135	-1.6158	4.97917	-0.324513	0.74555	NA
Cd8a	0.212135	-1.6158	4.97917	-0.324513	0.74555	NA
Cdh20	0.212135	-1.6158	4.97917	-0.324513	0.74555	NA
Cfc1	0.212135	-1.6158	4.97917	-0.324513	0.74555	NA
Cks1brt	0.212135	-1.6158	4.97917	-0.324513	0.74555	NA
Clec4a1	0.212135	-1.6158	4.97917	-0.324513	0.74555	NA
Clvs2	0.212135	-1.6158	4.97917	-0.324513	0.74555	NA
Csmd1	0.212135	-1.6158	4.97917	-0.324513	0.74555	NA
Csta1	0.212135	-1.6158	4.97917	-0.324513	0.74555	NA
Cyct	0.212135	-1.6158	4.97917	-0.324513	0.74555	NA
Cyp2j8	0.212135	-1.6158	4.97917	-0.324513	0.74555	NA
Dio2	0.212135	-1.6158	4.97917	-0.324513	0.74555	NA
Dppa3-ps	0.212135	-1.6158	4.97917	-0.324513	0.74555	NA
Dppa5a	0.212135	-1.6158	4.97917	-0.324513	0.74555	NA
Efcab6	0.212135	-1.6158	4.97917	-0.324513	0.74555	NA
Fam181b	0.212135	-1.6158	4.97917	-0.324513	0.74555	NA
Fam90a1b	0.212135	-1.6158	4.97917	-0.324513	0.74555	NA
Fgf17	0.212135	-1.6158	4.97917	-0.324513	0.74555	NA
Foxf2	0.212135	-1.6158	4.97917	-0.324513	0.74555	NA
Foxs1	0.212135	-1.6158	4.97917	-0.324513	0.74555	NA
Gas2l2	0.212135	-1.6158	4.97917	-0.324513	0.74555	NA
Glra2	0.212135	-1.6158	4.97917	-0.324513	0.74555	NA
Gm10237	0.212135	-1.6158	4.97917	-0.324513	0.74555	NA
Gm10313	0.212135	-1.6158	4.97917	-0.324513	0.74555	NA
Gm10355	0.212135	-1.6158	4.97917	-0.324513	0.74555	NA
Gm10364	0.212135	-1.6158	4.97917	-0.324513	0.74555	NA
Gm10769	0.212135	-1.6158	4.97917	-0.324513	0.74555	NA
Gm10999	0.212135	-1.6158	4.97917	-0.324513	0.74555	NA
Gm11197	0.212135	-1.6158	4.97917	-0.324513	0.74555	NA
Gm11343	0.212135	-1.6158	4.97917	-0.324513	0.74555	NA
Gm11405	0.212135	-1.6158	4.97917	-0.324513	0.74555	NA
Gm11736	0.212135	-1.6158	4.97917	-0.324513	0.74555	NA
Gm11822	0.212135	-1.6158	4.97917	-0.324513	0.74555	NA
Gm11945	0.212135	-1.6158	4.97917	-0.324513	0.74555	NA
Gm11975	0.212135	-1.6158	4.97917	-0.324513	0.74555	NA
Gm12242	0.212135	-1.6158	4.97917	-0.324513	0.74555	NA
Gm12422	0.212135	-1.6158	4.97917	-0.324513	0.74555	NA
Gm12482	0.212135	-1.6158	4.97917	-0.324513	0.74555	NA
Gm12608	0.212135	-1.6158	4.97917	-0.324513	0.74555	NA
Gm12632	0.212135	-1.6158	4.97917	-0.324513	0.74555	NA
Gm12739	0.212135	-1.6158	4.97917	-0.324513	0.74555	NA
Gm12944	0.212135	-1.6158	4.97917	-0.324513	0.74555	NA
Gm13024	0.212135	-1.6158	4.97917	-0.324513	0.74555	NA
Gm13038	0.212135	-1.6158	4.97917	-0.324513	0.74555	NA
Gm13039	0.212135	-1.6158	4.97917	-0.324513	0.74555	NA
Gm13059	0.212135	-1.6158	4.97917	-0.324513	0.74555	NA
Gm13117	0.212135	-1.6158	4.97917	-0.324513	0.74555	NA
Gm13198	0.212135	-1.6158	4.97917	-0.324513	0.74555	NA
Gm13214	0.212135	-1.6158	4.97917	-0.324513	0.74555	NA
Gm13268	0.212135	-1.6158	4.97917	-0.324513	0.74555	NA
Gm13294	0.212135	-1.6158	4.97917	-0.324513	0.74555	NA
Gm13312	0.212135	-1.6158	4.97917	-0.324513	0.74555	NA
Gm13321	0.212135	-1.6158	4.97917	-0.324513	0.74555	NA
Gm13357	0.212135	-1.6158	4.97917	-0.324513	0.74555	NA
Gm13623	0.212135	-1.6158	4.97917	-0.324513	0.74555	NA
Gm13739	0.212135	-1.6158	4.97917	-0.324513	0.74555	NA
Gm13928	0.212135	-1.6158	4.97917	-0.324513	0.74555	NA
Gm14172	0.212135	-1.6158	4.97917	-0.324513	0.74555	NA
Gm14231	0.212135	-1.6158	4.97917	-0.324513	0.74555	NA
Gm14371	0.212135	-1.6158	4.97917	-0.324513	0.74555	NA
Gm14393	0.212135	-1.6158	4.97917	-0.324513	0.74555	NA
Gm14415	0.212135	-1.6158	4.97917	-0.324513	0.74555	NA
Gm14469	0.212135	-1.6158	4.97917	-0.324513	0.74555	NA
Gm14613	0.212135	-1.6158	4.97917	-0.324513	0.74555	NA
Gm14688	0.212135	-1.6158	4.97917	-0.324513	0.74555	NA
Gm14740	0.212135	-1.6158	4.97917	-0.324513	0.74555	NA
Gm14745	0.212135	-1.6158	4.97917	-0.324513	0.74555	NA
Gm14775	0.212135	-1.6158	4.97917	-0.324513	0.74555	NA
Gm14900	0.212135	-1.6158	4.97917	-0.324513	0.74555	NA
Gm15025	0.212135	-1.6158	4.97917	-0.324513	0.74555	NA
Gm15310	0.212135	-1.6158	4.97917	-0.324513	0.74555	NA
Gm15361	0.212135	-1.6158	4.97917	-0.324513	0.74555	NA
Gm15442	0.212135	-1.6158	4.97917	-0.324513	0.74555	NA
Gm15596	0.212135	-1.6158	4.97917	-0.324513	0.74555	NA
Gm15808	0.212135	-1.6158	4.97917	-0.324513	0.74555	NA
Gm16139	0.212135	-1.6158	4.97917	-0.324513	0.74555	NA
Gm16223	0.212135	-1.6158	4.97917	-0.324513	0.74555	NA
Gm16459	0.212135	-1.6158	4.97917	-0.324513	0.74555	NA
Gm16463	0.212135	-1.6158	4.97917	-0.324513	0.74555	NA
Gm17136	0.212135	-1.6158	4.97917	-0.324513	0.74555	NA
Gm17415	0.212135	-1.6158	4.97917	-0.324513	0.74555	NA
Gm17823	0.212135	-1.6158	4.97917	-0.324513	0.74555	NA
Gm17826	0.212135	-1.6158	4.97917	-0.324513	0.74555	NA
Gm19029	0.212135	-1.6158	4.97917	-0.324513	0.74555	NA
Gm19684	0.212135	-1.6158	4.97917	-0.324513	0.74555	NA
Gm2594	0.212135	-1.6158	4.97917	-0.324513	0.74555	NA
Gm26729	0.212135	-1.6158	4.97917	-0.324513	0.74555	NA
Gm2673	0.212135	-1.6158	4.97917	-0.324513	0.74555	NA
Gm27046	0.212135	-1.6158	4.97917	-0.324513	0.74555	NA
Gm28906	0.212135	-1.6158	4.97917	-0.324513	0.74555	NA
Gm28927	0.212135	-1.6158	4.97917	-0.324513	0.74555	NA
Gm28956	0.212135	-1.6158	4.97917	-0.324513	0.74555	NA
Gm29423	0.212135	-1.6158	4.97917	-0.324513	0.74555	NA
Gm30285	0.212135	-1.6158	4.97917	-0.324513	0.74555	NA
Gm33952	0.212135	-1.6158	4.97917	-0.324513	0.74555	NA
Gm3551	0.212135	-1.6158	4.97917	-0.324513	0.74555	NA
Gm37486	0.212135	-1.6158	4.97917	-0.324513	0.74555	NA
Gm41041	0.212135	-1.6158	4.97917	-0.324513	0.74555	NA
Gm42402	0.212135	-1.6158	4.97917	-0.324513	0.74555	NA
Gm4248	0.212135	-1.6158	4.97917	-0.324513	0.74555	NA
Gm42522	0.212135	-1.6158	4.97917	-0.324513	0.74555	NA
Gm42818	0.212135	-1.6158	4.97917	-0.324513	0.74555	NA
Gm4322	0.212135	-1.6158	4.97917	-0.324513	0.74555	NA
Gm4374	0.212135	-1.6158	4.97917	-0.324513	0.74555	NA
Gm44075	0.212135	-1.6158	4.97917	-0.324513	0.74555	NA
Gm44533	0.212135	-1.6158	4.97917	-0.324513	0.74555	NA
Gm45857	0.212135	-1.6158	4.97917	-0.324513	0.74555	NA
Gm47488	0.212135	-1.6158	4.97917	-0.324513	0.74555	NA
Gm4760	0.212135	-1.6158	4.97917	-0.324513	0.74555	NA
Gm47647	0.212135	-1.6158	4.97917	-0.324513	0.74555	NA
Gm48028	0.212135	-1.6158	4.97917	-0.324513	0.74555	NA
Gm48297	0.212135	-1.6158	4.97917	-0.324513	0.74555	NA
Gm48338	0.212135	-1.6158	4.97917	-0.324513	0.74555	NA
Gm48448	0.212135	-1.6158	4.97917	-0.324513	0.74555	NA
Gm4861	0.212135	-1.6158	4.97917	-0.324513	0.74555	NA
Gm48690	0.212135	-1.6158	4.97917	-0.324513	0.74555	NA
Gm48985	0.212135	-1.6158	4.97917	-0.324513	0.74555	NA
Gm48991	0.212135	-1.6158	4.97917	-0.324513	0.74555	NA
Gm49102	0.212135	-1.6158	4.97917	-0.324513	0.74555	NA
Gm49393	0.212135	-1.6158	4.97917	-0.324513	0.74555	NA
Gm4963	0.212135	-1.6158	4.97917	-0.324513	0.74555	NA
Gm5157	0.212135	-1.6158	4.97917	-0.324513	0.74555	NA
Gm5205	0.212135	-1.6158	4.97917	-0.324513	0.74555	NA
Gm5217	0.212135	-1.6158	4.97917	-0.324513	0.74555	NA
Gm5338	0.212135	-1.6158	4.97917	-0.324513	0.74555	NA
Gm5395	0.212135	-1.6158	4.97917	-0.324513	0.74555	NA
Gm5403	0.212135	-1.6158	4.97917	-0.324513	0.74555	NA
Gm5415	0.212135	-1.6158	4.97917	-0.324513	0.74555	NA
Gm5459	0.212135	-1.6158	4.97917	-0.324513	0.74555	NA
Gm5575	0.212135	-1.6158	4.97917	-0.324513	0.74555	NA
Gm5764	0.212135	-1.6158	4.97917	-0.324513	0.74555	NA
Gm5896	0.212135	-1.6158	4.97917	-0.324513	0.74555	NA
Gm5915	0.212135	-1.6158	4.97917	-0.324513	0.74555	NA
Gm6044	0.212135	-1.6158	4.97917	-0.324513	0.74555	NA
Gm6316	0.212135	-1.6158	4.97917	-0.324513	0.74555	NA
Gm6375	0.212135	-1.6158	4.97917	-0.324513	0.74555	NA
Gm6568	0.212135	-1.6158	4.97917	-0.324513	0.74555	NA
Gm6722	0.212135	-1.6158	4.97917	-0.324513	0.74555	NA
Gm7030	0.212135	-1.6158	4.97917	-0.324513	0.74555	NA
Gm7034	0.212135	-1.6158	4.97917	-0.324513	0.74555	NA
Gm7357	0.212135	-1.6158	4.97917	-0.324513	0.74555	NA
Gm7370	0.212135	-1.6158	4.97917	-0.324513	0.74555	NA
Gm7407	0.212135	-1.6158	4.97917	-0.324513	0.74555	NA
Gm7492	0.212135	-1.6158	4.97917	-0.324513	0.74555	NA
Gm7809	0.212135	-1.6158	4.97917	-0.324513	0.74555	NA
Gm7858	0.212135	-1.6158	4.97917	-0.324513	0.74555	NA
Gm7860	0.212135	-1.6158	4.97917	-0.324513	0.74555	NA
Gm7867	0.212135	-1.6158	4.97917	-0.324513	0.74555	NA
[truncated: 32,947 more rows]

## Sheet: DE genes DB ctrl vs Lean
target_id	baseMean	log2FoldChange	lfcSE	stat	pvalue	padj
Eno1b	260.341	-25.458	4.32813	-5.882	4.05344e-09	6.51262e-08
Rps3a3	244.743	-11.4913	4.32814	-2.65502	0.00793037	0.0271591
Rps3a2	967.016	-10.5823	2.85461	-3.7071	0.00020965	0.00120561
Gm13394	1356.35	-9.75825	4.18916	-2.32941	0.0198376	0.0576623
Ndufs5-ps	56.6443	-9.38003	4.32867	-2.16696	0.0302381	0.0810596
Rps13-ps2	53.9705	-9.31044	4.3287	-2.15086	0.031487	0.0837292
Gm5905	50.1205	-9.20347	1.29145	-7.12647	1.02979e-12	3.16242e-11
Vash2	40.4529	-8.89555	1.32245	-6.72654	1.73741e-11	4.47699e-10
Kcng4	37.1744	-8.77241	3.29884	-2.65924	0.00783179	0.026893
Drp2	32.7898	-8.59177	1.35739	-6.32961	2.45774e-10	4.9601e-09
Trank1	29.9446	-8.45975	1.3614	-6.21403	5.16435e-10	9.78598e-09
Pla2g4e	27.9122	-8.35551	1.50995	-5.53363	3.13676e-08	4.28221e-07
Lin7a	53.86	-8.32144	1.27892	-6.50662	7.68612e-11	1.7163e-09
Cck	380.343	-8.20277	1.02806	-7.97889	1.47658e-15	7.35523e-14
Slc5a10	1990.94	-8.13025	0.99235	-8.19292	2.54955e-16	1.43837e-14
Aldh1a3	1135.17	-8.07641	0.713285	-11.3228	1.01148e-29	1.83719e-27
Tmem252	44.5996	-8.06592	1.31111	-6.15197	7.65281e-10	1.41767e-08
Kcnip3	251.296	-8.05588	1.08401	-7.43157	1.07314e-13	3.96608e-12
Gdf10	279.7	-8.01901	0.696469	-11.5138	1.12412e-30	2.26251e-28
Ptger3	2184.13	-7.99942	1.24764	-6.41164	1.43965e-10	3.04144e-09
Gm10182	21.5741	-7.98645	1.43545	-5.56374	2.64055e-08	3.64489e-07
Tnn	44.5587	-7.93772	1.46243	-5.42774	5.70706e-08	7.48248e-07
Cybrd1	288.602	-7.92571	2.00622	-3.95058	7.79633e-05	0.000506846
Gm21451	20.5336	-7.91599	4.32987	-1.82823	0.0675155	0.152268
Slc25a34	18.932	-7.80141	1.63985	-4.7574	1.96106e-06	1.90076e-05
Ahcyl	31.429	-7.55972	4.32923	-1.7462	0.0807755	0.176042
Sorcs2	3709.33	-7.48762	0.306194	-24.4539	4.57762e-132	2.27263e-128
Prtn3	15.1405	-7.47452	1.86462	-4.00861	6.10775e-05	0.000409032
Apbb1ip	14.7824	-7.44174	1.83125	-4.06375	4.82916e-05	0.000334071
Ntn1	274.21	-7.42485	0.554265	-13.3958	6.39409e-41	2.64538e-38
Gli2	14.5802	-7.42186	3.45743	-2.14664	0.0318219	0.0845142
Morc1	28.2946	-7.4039	1.3837	-5.35082	8.75585e-08	1.10987e-06
Pet117	13.8902	-7.35043	1.60894	-4.5685	4.91216e-06	4.34968e-05
Gm18939	14.2937	-7.30349	4.27853	-1.70701	0.0878202	0.187687
Acacb	23.2489	-7.29388	1.39211	-5.23942	1.6108e-07	1.9301e-06
Zfp990	13.323	-7.29268	3.68973	-1.97648	0.0481001	0.116819
Ctcfl	13.1835	-7.27883	1.60344	-4.53951	5.63862e-06	4.91408e-05
Gpc6	92.7164	-7.25068	1.73973	-4.16769	3.07695e-05	0.000223932
Pianp	389.614	-7.2443	2.33372	-3.10419	0.00190804	0.0081968
Mro	87.5369	-7.21403	0.829386	-8.69804	3.3768e-18	2.32843e-16
Gria1	35.7942	-7.12268	1.39239	-5.11543	3.1302e-07	3.57251e-06
Gm48417	11.6798	-7.10446	1.62351	-4.37599	1.2088e-05	9.67949e-05
Umodl1	11.4574	-7.07182	1.81402	-3.89843	9.68184e-05	0.000610764
Efna3	10.3982	-6.92916	1.93199	-3.58655	0.000335088	0.00182212
Zfp536	10.2759	-6.92123	1.69302	-4.08809	4.34941e-05	0.000305855
Rps27a-ps3	10.258	-6.91347	1.6953	-4.07801	4.54231e-05	0.000317323
Zbtb16	10.21	-6.90968	1.67386	-4.128	3.65938e-05	0.000262537
Endou	10.0195	-6.87787	1.79151	-3.83916	0.000123458	0.000755456
Snx31	35.1779	-6.83941	1.38753	-4.9292	8.25657e-07	8.67843e-06
Aldob	638.487	-6.79756	1.42976	-4.75433	1.99106e-06	1.92314e-05
B3galt9	9.30402	-6.77336	1.72148	-3.93462	8.33273e-05	0.000535871
Gm5771	9.29278	-6.7726	1.71134	-3.95749	7.57411e-05	0.000493578
Tm4sf20	8.90347	-6.71128	1.73396	-3.8705	0.000108614	0.000676296
Shh	8.80932	-6.69371	1.78085	-3.75872	0.000170785	0.00100979
Igfn1	8.77247	-6.68859	1.74054	-3.84282	0.000121631	0.000746114
Lama5	141.281	-6.60205	1.34205	-4.91937	8.68248e-07	9.08124e-06
Epas1	420.912	-6.59176	0.491084	-13.4229	4.44138e-41	1.89e-38
Mdga1	29.7951	-6.58927	1.06664	-6.17761	6.50798e-10	1.21618e-08
Gm3002	8.02016	-6.56292	2.04905	-3.20291	0.00136046	0.00611426
Hhipl1	14.9626	-6.54762	1.62149	-4.03803	5.39015e-05	0.00036725
Slc1a1	195.662	-6.50559	0.567553	-11.4625	2.03488e-30	4.041e-28
Gm37988	7.57226	-6.47984	1.92498	-3.36619	0.000762137	0.00369387
Gpr68	84.0469	-6.4675	0.712908	-9.072	1.16849e-19	9.45839e-18
Gm9195	7.51741	-6.46404	1.96164	-3.29522	0.000983457	0.00459461
Adprhl1	7.42866	-6.44435	2.00136	-3.21999	0.00128195	0.00579639
Pappa	7.22919	-6.4114	1.85606	-3.4543	0.000551719	0.00280754
Ccr5	14.6261	-6.3579	1.97049	-3.22655	0.00125293	0.00568762
Sod3	38.4351	-6.34565	1.01368	-6.26	3.84986e-10	7.49539e-09
Akap3	24.2437	-6.2994	1.2677	-4.96914	6.72507e-07	7.22157e-06
Fyb2	159.462	-6.27103	0.521671	-12.021	2.75523e-33	6.61877e-31
Gm10334	6.47774	-6.2492	2.01867	-3.09571	0.00196345	0.00837926
Qrich2	6.44354	-6.24548	1.97832	-3.15696	0.00159423	0.00702085
1810009J06Rik	6.34744	-6.22059	1.96698	-3.16251	0.00156417	0.00690273
Mfrp	6.45575	-6.21165	2.35234	-2.64062	0.00827538	0.0281364
Ggta1	32.5086	-6.21035	1.21441	-5.11389	3.15587e-07	3.59905e-06
Fam243	6.29145	-6.20687	2.21775	-2.79872	0.00513055	0.0188677
2610042L04Rik	6.16065	-6.18161	1.9913	-3.10431	0.00190722	0.00819564
Fam13a	34.7449	-6.16096	0.959235	-6.42278	1.33806e-10	2.83889e-09
C1ql3	33.3441	-6.14389	1.10698	-5.55014	2.85446e-08	3.92923e-07
Prok2	5.96668	-6.13572	2.04235	-3.00424	0.00266246	0.0108732
Ighv1-26	5.86353	-6.11014	2.8383	-2.15274	0.0313389	0.0834695
Icam5	5.76382	-6.08358	1.98056	-3.07165	0.00212881	0.00897693
Igkv12-44	5.76566	-6.08244	1.99781	-3.04456	0.00233021	0.00970803
Gm2810	11.2487	-6.06828	1.62549	-3.7332	0.000189062	0.00110211
C1qtnf1	821.915	-6.06731	1.02106	-5.94217	2.81282e-09	4.72313e-08
Gm8281	5.54483	-6.02968	2.05844	-2.92924	0.00339789	0.013339
Atg9b	11.1256	-6.00952	1.57612	-3.81286	0.000137365	0.000830662
Atp12a	5.31041	-5.96328	2.93439	-2.03221	0.0421327	0.105449
Slfn10-ps	5.18875	-5.949	2.0639	-2.8824	0.00394657	0.0151067
Gpr176	10.4348	-5.94565	1.65253	-3.59791	0.00032078	0.00175329
Prss3	10.3506	-5.93987	1.66226	-3.57336	0.000352431	0.00190116
Mapk4	383.691	-5.93745	0.343611	-17.2796	6.70307e-67	5.87268e-64
Shc3	10.9888	-5.93522	1.57874	-3.75947	0.000170276	0.00100759
Egln3	486.759	-5.93195	1.00204	-5.91988	3.22183e-09	5.32585e-08
Mkrn3	5.13852	-5.91938	2.08551	-2.83834	0.0045349	0.0170133
Cbln1	5.11612	-5.91166	2.0622	-2.86668	0.00414796	0.0157722
Pate14	5.11427	-5.911	2.06302	-2.86522	0.00416719	0.0158413
Slitrk5	16.1124	-5.90789	1.41615	-4.17179	3.02214e-05	0.00022043
Gm3526	5.01143	-5.88434	2.17456	-2.70599	0.00681017	0.0239449
Nog	18.0249	-5.8755	1.48272	-3.96266	7.41181e-05	0.000483749
Ppm1j	4.95238	-5.86338	2.17779	-2.69236	0.00709484	0.0247646
Gm2663	4.82669	-5.82434	2.25613	-2.58156	0.00983535	0.0324052
Lrrc71	4.866	-5.81682	2.59483	-2.2417	0.0249809	0.069597
Bmp2	26.4846	-5.81592	1.13273	-5.13443	2.83003e-07	3.25235e-06
Gm12715	4.77937	-5.81119	3.01483	-1.92754	0.0539129	0.127741
Prss1	4.7631	-5.80557	2.20773	-2.62965	0.00854725	0.0288603
Prn	4.73542	-5.79978	2.1185	-2.73768	0.00618747	0.022121
Gm7694	4.73125	-5.79959	2.127	-2.72665	0.00639804	0.022732
Glipr2	98.3629	-5.78783	0.704213	-8.21886	2.05441e-16	1.16343e-14
Radx	104.362	-5.77397	1.74174	-3.31507	0.000916216	0.00432113
Col7a1	4.64895	-5.77219	2.13651	-2.70168	0.00689893	0.0241999
Igkv15-103	4.60235	-5.75671	3.04434	-1.89095	0.0586304	0.136274
Igkv10-96	4.54424	-5.7426	3.03049	-1.89494	0.0581005	0.135317
Reg3a	4.51883	-5.73024	2.20004	-2.6046	0.00919804	0.0306684
Gm49320	4.44681	-5.70783	2.1848	-2.61252	0.00898786	0.0300618
Thsd7a	62.2267	-5.69791	0.712709	-7.99471	1.29875e-15	6.55714e-14
Dscam	195.743	-5.69659	0.46382	-12.2819	1.13313e-34	2.90981e-32
Pllp	4.41209	-5.68747	2.21599	-2.56656	0.0102714	0.0336576
Duox2	4.33957	-5.67713	2.36868	-2.39675	0.0165412	0.0497003
Cdh9	8.66514	-5.63463	1.687	-3.34004	0.000837676	0.00401427
Slc10a4	4.19799	-5.6278	2.23776	-2.51492	0.0119059	0.0381014
Tceal6	4.16259	-5.61599	2.25978	-2.4852	0.0129479	0.040745
Spry1	46.4821	-5.60976	0.883976	-6.34606	2.20905e-10	4.48861e-09
Pde1a	31.9162	-5.60112	1.02184	-5.48142	4.21936e-08	5.64121e-07
Gm3239	4.11827	-5.59887	2.34467	-2.38791	0.0169444	0.0507135
Sfn	8.21178	-5.59406	1.71921	-3.25385	0.00113851	0.00522234
Cracd	4.11477	-5.5916	2.33108	-2.39872	0.0164527	0.0494644
Kcnq3	4.16416	-5.58978	2.42934	-2.30095	0.0213946	0.0613498
Plaur	4.07912	-5.58405	2.2347	-2.49879	0.0124617	0.0395915
Gm20547	4.06483	-5.57547	2.26139	-2.46551	0.0136818	0.0425242
Igfbp3	24.4746	-5.56321	1.15742	-4.80656	1.53551e-06	1.52669e-05
Lgi3	60.5174	-5.54382	0.878069	-6.31365	2.72524e-10	5.4337e-09
Gm49378	3.95191	-5.54125	3.15039	-1.75891	0.0785927	0.172243
Gm28729	3.91546	-5.52471	2.27435	-2.42914	0.0151349	0.0462397
Psg21	3.9261	-5.52416	2.29187	-2.41033	0.0159382	0.0481507
Serpina3n	7.79742	-5.52184	1.97907	-2.79013	0.00526876	0.0192713
Lamb2	14.3209	-5.5067	1.29514	-4.25183	2.12035e-05	0.00016047
Inka1	9.09714	-5.47693	1.84238	-2.97275	0.00295147	0.0118622
Gm48415	7.5323	-5.46805	1.7258	-3.16842	0.00153272	0.00678203
Bmp3	661.269	-5.45809	0.783919	-6.96256	3.34137e-12	9.49739e-11
Gm8181	7.38676	-5.44809	2.44224	-2.23078	0.0256959	0.0711631
Itih6	20.1989	-5.44111	1.24308	-4.37712	1.20257e-05	9.64519e-05
Sntg2	135.716	-5.43218	0.50056	-10.8522	1.94681e-27	3.0204e-25
Mrc2	3.72096	-5.42238	2.54728	-2.1287	0.0332794	0.0876868
Pck1	19.9674	-5.40246	1.2949	-4.1721	3.01801e-05	0.000220236
Tspan11	5.79161	-5.39791	2.35197	-2.29506	0.0217295	0.0621547
Hmgcs2	47.5333	-5.39666	0.790116	-6.83022	8.47851e-12	2.2794e-10
Gm43191	3.58336	-5.39477	2.43545	-2.2151	0.026753	0.0734894
Kcns3	152.726	-5.38595	0.47255	-11.3976	4.29662e-30	8.20434e-28
Gm3115	3.51812	-5.37355	3.2575	-1.64959	0.0990261	0.205761
Clmp	284.02	-5.37295	1.35567	-3.96331	7.39166e-05	0.000482645
Nt5e	6.97426	-5.35797	1.77323	-3.02159	0.00251451	0.0103301
Dhrs3	105.62	-5.35615	0.792801	-6.75598	1.41874e-11	3.71507e-10
Gm16011	3.4583	-5.34963	2.51058	-2.13083	0.033103	0.087263
Hoatz	3.43245	-5.33715	2.39746	-2.22617	0.026003	0.0717651
Pdzrn3	154.098	-5.32685	0.460175	-11.5757	5.47191e-31	1.11642e-28
Fbp2	139.047	-5.31036	1.14584	-4.63447	3.57853e-06	3.27588e-05
Tmem45a	6.7204	-5.29894	1.77655	-2.98272	0.00285702	0.0115426
Bmp8a	3.33845	-5.29615	2.72421	-1.94411	0.0518828	0.123996
Lypd6	28.109	-5.29519	0.89292	-5.9302	3.02563e-09	5.03505e-08
Smarca5-ps	3.29004	-5.27582	2.43151	-2.16977	0.0300243	0.0806795
Hvcn1	3.26874	-5.26161	2.50377	-2.10148	0.0355991	0.0924845
Fbxl7	3.25231	-5.26134	2.73197	-1.92584	0.0541241	0.128078
Gm3317	6.54905	-5.26115	1.80176	-2.92001	0.00350024	0.0136867
Htr3a	3.24571	-5.25419	2.43264	-2.15987	0.0307824	0.0822374
Acss1	12.5333	-5.24807	1.48635	-3.53084	0.000414235	0.00219552
Fetub	72.4906	-5.2474	1.55982	-3.36411	0.000767907	0.00371579
Cryba4	3.19242	-5.23153	2.44968	-2.13559	0.0327125	0.0863866
Glycam1	3.16391	-5.22623	2.73401	-1.91156	0.0559321	0.131297
Ugt2b35	3.16653	-5.22241	2.57306	-2.02965	0.0423924	0.105992
Synm	3.15661	-5.2148	2.45552	-2.1237	0.0336952	0.0885421
Gm49416	3.13736	-5.20715	2.47016	-2.10803	0.0350288	0.0913057
Gipc3	11.5763	-5.19781	1.48739	-3.49459	0.000474784	0.00246563
Gm2956	3.07835	-5.181	3.39078	-1.52797	0.12652	0.24906
Mmp7	3.07835	-5.181	3.39078	-1.52797	0.12652	0.24906
Foxr2	6.23991	-5.1774	1.81663	-2.85	0.00437194	0.0164933
Mycn	30.4926	-5.16385	1.15929	-4.45433	8.41552e-06	7.03371e-05
Gpr156	3.03579	-5.15601	2.55559	-2.01754	0.0436387	0.108254
Hhipl2	8.30175	-5.1514	2.20756	-2.33353	0.0196206	0.0571795
Ankrd34b	298.339	-5.13372	0.431193	-11.9058	1.10338e-32	2.52828e-30
Rrad	2.95356	-5.12249	2.80104	-1.82878	0.0674324	0.152103
Gm21897	111.701	-5.11647	0.480273	-10.6533	1.68377e-26	2.50781e-24
Hrh2	30.7835	-5.11442	0.96502	-5.29981	1.15925e-07	1.44243e-06
Gm10132	2.93177	-5.11065	3.44248	-1.48458	0.137654	0.265127
Ifit1bl2	2.93177	-5.11065	3.44248	-1.48458	0.137654	0.265127
Moxd1	72.8914	-5.10255	0.63173	-8.07711	6.63187e-16	3.45368e-14
Crct1	2.90202	-5.09043	2.62333	-1.94044	0.0523256	0.124697
Fam131c	5.87904	-5.08604	1.93153	-2.63317	0.00845911	0.0286367
Art3	4.64903	-5.07699	1.95547	-2.5963	0.00942327	0.0312915
Pqlc3	133.428	-5.07227	2.35365	-2.15507	0.0311564	0.0830578
Pdk4	122.617	-5.06336	0.679848	-7.44779	9.49169e-14	3.56094e-12
Kcnj15	9.06261	-5.0574	1.51015	-3.34894	0.000811208	0.00390881
Rhox3g	2.81726	-5.05205	2.57609	-1.96113	0.0498637	0.120212
Sprn	2.79735	-5.03914	2.58484	-1.9495	0.0512362	0.122809
Gm12537	2.78518	-5.03668	3.49788	-1.43992	0.149889	0.281725
Mfsd4a	7.47748	-5.03489	1.8469	-2.72613	0.0064082	0.0227626
Gm48054	2.75384	-5.01452	2.70716	-1.85231	0.0639807	0.145757
Lrp1b	2.74202	-5.01162	2.59646	-1.93017	0.0535852	0.127106
Gm48260	5.56086	-5.00129	1.89283	-2.64223	0.00823614	0.0280322
Cidea	20.6849	-4.99397	1.0965	-4.55447	5.25173e-06	4.61198e-05
Creb3l3	21.164	-4.98815	1.11974	-4.45473	8.39974e-06	7.02446e-05
Tcf7	2.68368	-4.98168	2.66921	-1.86635	0.061993	0.142159
Lcn2	16.3931	-4.96752	1.49686	-3.31862	0.000904637	0.00427161
Adgrb2	4.3692	-4.96544	2.01383	-2.46567	0.0136758	0.0425145
Clvs1	80.7444	-4.96352	0.638796	-7.77012	7.84096e-15	3.5282e-13
Nrip2	2.6552	-4.96273	3.57351	-1.38876	0.164906	0.302664
Gm3164	2.65202	-4.96179	2.64688	-1.87458	0.06085	0.140034
H2-M10.1	5.9166	-4.95995	1.99325	-2.48837	0.0128331	0.0404694
Gm28042	2.64846	-4.95963	2.6379	-1.88014	0.0600885	0.138796
Serpinb8	8.41207	-4.94872	1.54492	-3.20322	0.001359	0.00610956
Rtl1	2.61967	-4.94472	2.64456	-1.86977	0.0615158	0.141343
Olfr1031	2.61056	-4.94312	2.68645	-1.84002	0.0657651	0.149042
Gm28047	2.58962	-4.92868	2.64855	-1.8609	0.0627586	0.143517
Csn3	23.859	-4.91199	1.17323	-4.18671	2.83029e-05	0.000208685
Vstm2a	378.768	-4.90475	1.12685	-4.35262	1.3452e-05	0.00010655
Gm8108	18.3669	-4.88787	1.36637	-3.57727	0.000347198	0.00187699
Fam169b	2.51165	-4.88634	2.6986	-1.8107	0.0701879	NA
Gm43540	9.84889	-4.87463	1.56784	-3.10913	0.00187638	0.00808178
Ncan	14.4563	-4.87398	1.26544	-3.8516	0.00011735	0.000724629
Atp6v1c2	4.9204	-4.87337	1.95135	-2.49744	0.0125095	0.0397093
Esrrb	2.4631	-4.86863	2.80029	-1.73861	0.0821026	NA
Tekt5	13.1651	-4.86639	1.42899	-3.40547	0.000660513	0.00326942
Iqcm	2.47819	-4.86315	3.65298	-1.33128	0.183097	NA
Fam186a	2.47302	-4.86125	2.71094	-1.7932	0.072941	NA
Gm47103	2.4407	-4.85086	2.78256	-1.74331	0.0812799	NA
Gm20768	2.44307	-4.8443	2.71177	-1.7864	0.0740343	NA
Snx22	2.443	-4.84426	2.71179	-1.78637	0.0740389	NA
Lrrc8c	9.06806	-4.84272	1.73206	-2.79594	0.00517493	0.0189841
Epha2	2.46293	-4.83367	2.75286	-1.75587	0.0791105	NA
Kcnk9	113.185	-4.82765	0.671699	-7.18722	6.61245e-13	2.09099e-11
Tenm4	1021.93	-4.82214	0.24337	-19.814	2.25486e-87	4.19799e-84
Shcbp1l	2.38076	-4.80843	2.73642	-1.7572	0.0788836	NA
Itih2	4.86677	-4.80449	1.9896	-2.4148	0.0157439	0.0476897
Havcr2	2.35884	-4.79199	2.79905	-1.71201	0.0868953	NA
Cdh23	59.5647	-4.79196	0.729541	-6.56846	5.08387e-11	1.18868e-09
Vmn1r6	2.35059	-4.79075	2.76035	-1.73556	0.0826416	NA
Igkv4-68	2.34541	-4.78887	3.69622	-1.29561	0.195108	NA
Tpm2	4.59507	-4.76968	2.06166	-2.31351	0.0206947	0.0596762
Ltf	10.4252	-4.76933	1.81425	-2.62882	0.00856821	0.0288983
Unc5cl	8.77345	-4.75065	1.64265	-2.89206	0.00382729	0.0147563
Cd36	188.771	-4.74299	0.550031	-8.62314	6.51433e-18	4.33145e-16
Olfr1198	2.26555	-4.73581	2.78857	-1.69829	0.0894524	NA
Sox8	2.23461	-4.71673	2.80248	-1.68306	0.0923639	NA
Gm8226	2.23404	-4.71634	2.80267	-1.6828	0.0924132	NA
Lhfp	4.1108	-4.69948	2.15298	-2.18278	0.0290519	0.0785584
Ly6d	2.19882	-4.69581	3.77593	-1.24361	0.213642	NA
Rhoh	2.27174	-4.69311	3.05627	-1.53557	0.124644	NA
Tmem212	20.7433	-4.68487	1.01917	-4.59675	4.29137e-06	3.86198e-05
Gm20422	2.1531	-4.66111	2.86291	-1.6281	0.103503	NA
Dysf	2.1427	-4.6584	2.90424	-1.604	0.108715	NA
Prr5	12.1682	-4.65831	1.2778	-3.64556	0.000266808	0.00149112
Muc3a	4.41832	-4.65204	2.02147	-2.30132	0.0213738	0.0613256
Plch2	7.04341	-4.65161	1.72474	-2.697	0.00699674	0.0244681
Gm20715	7.89484	-4.643	1.74748	-2.65697	0.00788458	0.0270396
Gm48691	2.11777	-4.63379	2.94556	-1.57314	0.115686	NA
Kcnk6	12.6706	-4.62636	1.44214	-3.20798	0.00133672	0.00601666
Gpbar1	4.29272	-4.62209	2.06693	-2.23621	0.0253381	0.0703947
Shisa6	9.5824	-4.62044	1.56197	-2.95808	0.00309565	0.012361
Iqsec3	4.30326	-4.62031	2.74093	-1.68567	0.0918595	0.194534
Tlr13	2.09591	-4.62024	3.11118	-1.48504	0.137532	NA
Krt88	2.08847	-4.61877	2.87679	-1.60553	0.108377	NA
C1qc	8.34765	-4.61871	1.66806	-2.76891	0.00562442	0.0204068
Mrgprc2-ps	2.08834	-4.61869	2.87683	-1.60548	0.108388	NA
Pram1	2.08829	-4.61867	2.87685	-1.60546	0.108392	NA
Gm8356	2.07839	-4.61566	3.09498	-1.49134	0.135873	NA
Olfr392	2.05739	-4.59799	2.8976	-1.58683	0.112552	NA
Ighv5-12	2.05224	-4.59632	3.86443	-1.18939	0.234286	NA
Igkv9-124	2.05224	-4.59632	3.86443	-1.18939	0.234286	NA
Pknox2	190.433	-4.59383	0.406726	-11.2947	1.39443e-29	2.50224e-27
Gpr132	4.75799	-4.58778	2.39084	-1.9189	0.054997	0.129567
Kitl	13.7632	-4.57071	1.13806	-4.01624	5.91329e-05	0.000397619
Cartpt	336.467	-4.56579	0.507041	-9.00478	2.16099e-19	1.68512e-17
Atf3	46.0551	-4.56577	0.915719	-4.98599	6.16442e-07	6.6676e-06
Elfn2	3.8563	-4.56418	2.81149	-1.6234	0.104503	0.21436
Hey1	41.5316	-4.54877	2.68949	-1.69131	0.090777	0.192762
Aoc1	12.8691	-4.5466	1.79824	-2.52837	0.0114594	0.036983
Nkd1	1.9935	-4.54468	3.01135	-1.50918	0.131252	NA
Odad4	383.767	-4.54382	1.12179	-4.05052	5.11039e-05	0.000351891
Alox15	2.00992	-4.53992	2.99907	-1.51378	0.130083	NA
Abo	18.5555	-4.53872	1.08733	-4.17419	2.99052e-05	0.000218874
Psg25	1.97285	-4.53537	2.95367	-1.5355	0.124661	NA
Ppfibp2	11.0928	-4.5272	1.32855	-3.40762	0.000655329	0.00324747
Potefam3a	1.95597	-4.52367	3.94939	-1.14541	0.25204	NA
Wif1	1.95584	-4.5235	2.96062	-1.52789	0.12654	NA
Angptl4	38.1655	-4.51688	0.717796	-6.29272	3.11956e-10	6.18678e-09
Pcna-ps2	1.94715	-4.51505	3.9554	-1.14149	0.253666	NA
Gm5518	1.94345	-4.51447	2.96066	-1.52482	0.127304	NA
Wdr95	1.94217	-4.5136	2.96118	-1.52426	0.127445	NA
Rxrg	1.94206	-4.51352	2.96123	-1.52421	0.127457	NA
Rapgef5	1106.72	-4.51175	0.20698	-21.798	2.42194e-105	7.21448e-102
Rasgrp2	37.654	-4.50874	1.21031	-3.72528	0.000195098	0.0011333
Col18a1	14.6963	-4.50471	1.13168	-3.98055	6.87562e-05	0.000451922
Themis2	1.91935	-4.49321	3.19445	-1.40657	0.159556	NA
Atp2c2	1.91922	-4.49313	3.19451	-1.40652	0.159571	NA
Vwf	6.70394	-4.49184	1.63077	-2.75444	0.00587934	0.0212129
Gm13230	1.90565	-4.48945	3.96336	-1.13274	0.257324	NA
Hmgb1-ps2	1.90565	-4.48945	3.96336	-1.13274	0.257324	NA
Igkv19-93	1.90565	-4.48945	3.96336	-1.13274	0.257324	NA
Lama2	25.4064	-4.47541	1.15915	-3.86095	0.000112947	0.000700933
Adamts10	6.45119	-4.47075	1.6557	-2.70022	0.00692945	0.0242784
Kcnc4	32.7424	-4.46741	0.923591	-4.837	1.31814e-06	1.32562e-05
Ptger4	60.8121	-4.46583	0.672509	-6.64055	3.12516e-11	7.68087e-10
Slc38a11	96.1416	-4.45572	0.545403	-8.16959	3.0944e-16	1.72614e-14
Adcy1	59.0859	-4.45172	0.649967	-6.84915	7.42926e-12	2.01184e-10
Atcay	14.7647	-4.44326	1.19488	-3.7186	0.000200334	0.00115785
Vtn	1.85284	-4.44066	3.02443	-1.46826	0.142033	NA
4930558K02Rik	1.81361	-4.41848	3.12426	-1.41425	0.157288	NA
Rtl9	3.77884	-4.41641	2.14427	-2.05964	0.0394331	0.0998159
Arc	644.196	-4.41084	0.314578	-14.0215	1.15235e-44	5.5365e-42
Tmc8	6.3974	-4.40908	1.63256	-2.70071	0.00691912	0.0242536
Mustn1	1.79647	-4.40059	3.0578	-1.43914	0.150112	NA
Gm3298	1.79324	-4.39581	4.06986	-1.08009	0.280103	NA
Gm2237	27.1193	-4.39533	0.896813	-4.90105	9.53236e-07	9.88684e-06
Mindy4b-ps	1.77279	-4.39385	3.10786	-1.41379	0.157424	NA
Brinp1	3.72539	-4.39269	2.10005	-2.09171	0.0364644	0.094174
Ripor3	1.7848	-4.39016	3.06392	-1.43286	0.151898	NA
Slitrk3	29.9082	-4.38583	0.862098	-5.08739	3.63017e-07	4.08675e-06
Klk1	40.629	-4.38464	2.67665	-1.6381	0.1014	0.209611
Srcin1	72.5614	-4.38351	0.558189	-7.85309	4.05924e-15	1.88344e-13
Gm8482	1.77014	-4.37747	4.08669	-1.07115	0.2841	NA
Ntsr1	1.77014	-4.37747	4.08669	-1.07115	0.2841	NA
Cpvl	1.76463	-4.37578	3.07344	-1.42374	0.154522	NA
Slc6a13	1.76461	-4.37577	3.07344	-1.42374	0.154523	NA
Satb2	1.7646	-4.37577	3.07345	-1.42373	0.154523	NA
Gabra3	15.9642	-4.36843	1.1374	-3.84072	0.000122676	0.000751599
Ppargc1a	131.057	-4.36038	0.603449	-7.22576	4.98325e-13	1.62408e-11
Sh2b2	15.8734	-4.3573	1.46758	-2.96904	0.00298733	0.0119702
Car6	1.71729	-4.33765	3.11013	-1.39469	0.16311	NA
Fblim1	7.55395	-4.33668	1.67145	-2.59457	0.00947101	0.0314168
Fam107b	794.273	-4.33372	0.371502	-11.6654	1.91543e-31	4.13455e-29
Ly6f	1.71734	-4.33311	3.20469	-1.35212	0.176338	NA
Slc1a2	13.2256	-4.33215	1.37957	-3.14022	0.0016882	0.00738444
Gm10357	1.71134	-4.32791	3.16086	-1.36922	0.170931	NA
Dpysl3	1.70318	-4.32664	3.14471	-1.37585	0.168869	NA
Myo16	23.7309	-4.32542	0.923749	-4.68246	2.8345e-06	2.6585e-05
Try5	107.362	-4.32533	1.59385	-2.71376	0.00665248	0.0234792
Hapln2	1.69955	-4.31565	3.13763	-1.37545	0.168992	NA
Ildr2	32.4588	-4.31267	1.11662	-3.86225	0.000112346	0.000698075
Tubb1	6.59553	-4.31196	1.62334	-2.65623	0.00790193	0.0270866
Dnah10	2.44648	-4.31066	2.40272	-1.79407	0.0728014	NA
Ccn4	5.1558	-4.3088	1.65004	-2.61133	0.00901902	0.030139
A930018P22Rik	3.52567	-4.30645	2.23429	-1.92743	0.0539255	0.127747
Cfap100	1.68397	-4.30519	3.15234	-1.36571	0.172029	NA
Tenm1	5.61443	-4.30273	2.12757	-2.02236	0.0431388	0.107261
Itgae	25.8475	-4.29957	0.939876	-4.57462	4.77095e-06	4.24737e-05
Gm3739	29.427	-4.29535	0.776402	-5.53238	3.15919e-08	4.30888e-07
Col5a1	1.65964	-4.28531	3.16554	-1.35374	0.175821	NA
Akap12	6.55072	-4.28184	1.61927	-2.64431	0.00818581	0.0278737
Rab27b	31.356	-4.27483	0.748284	-5.71284	1.11108e-08	1.65068e-07
Dlk1	121.656	-4.2725	0.47569	-8.98169	2.66628e-19	2.03649e-17
Tgm3	18.8959	-4.27117	1.02356	-4.17285	3.00812e-05	0.000219838
Tmc7	17.4504	-4.27032	0.9853	-4.33404	1.464e-05	0.000115126
Adcy2	44.5858	-4.26185	0.69797	-6.10606	1.02119e-09	1.85032e-08
Ecm1	8.28332	-4.26012	1.43257	-2.97376	0.00294178	0.0118291
Hormad2	1.6557	-4.25651	3.23616	-1.3153	0.18841	NA
Lypd6b	6.18182	-4.25527	1.66629	-2.55374	0.0106572	0.0347252
Gm48827	1.62299	-4.25426	3.17918	-1.33816	0.180843	NA
C1rb	18.2233	-4.2522	3.30088	-1.2882	0.197676	0.346946
Cdh26	1.61827	-4.25039	3.18185	-1.33582	0.181608	NA
Abcg8	1.61247	-4.24855	4.20173	-1.01114	0.311948	NA
Eps8l3	1.61247	-4.24855	4.20173	-1.01114	0.311948	NA
Tcfl5	1.61247	-4.24855	4.20173	-1.01114	0.311948	NA
Sult1a1	6.42116	-4.24431	1.9196	-2.21104	0.0270328	0.0741077
Slc9b1	1.6159	-4.24252	3.27965	-1.29359	0.195808	NA
Lsamp	10.3399	-4.23622	1.33865	-3.16453	0.00155331	0.00685888
Tnfrsf19	1.59728	-4.23251	3.22435	-1.31267	0.189294	NA
Sis	15.1263	-4.23226	4.21682	-1.00366	0.315542	0.482464
Gm4714	3.25531	-4.2298	2.19315	-1.92864	0.0537754	0.127476
Gm20532	1.59312	-4.2254	4.24006	-0.996543	0.318987	NA
Gm44965	1.59312	-4.2254	4.24006	-0.996543	0.318987	NA
Ighv10-1	1.59312	-4.2254	4.24006	-0.996543	0.318987	NA
Pou4f2	1.59312	-4.2254	4.24006	-0.996543	0.318987	NA
Ache	869.163	-4.21996	0.241732	-17.4572	3.03547e-68	2.82564e-65
Osmr	1.5817	-4.21843	3.21072	-1.31386	0.188894	NA
Aoc3	15.4269	-4.21547	1.15346	-3.65464	0.000257541	0.00144483
Prrx2	1.57844	-4.21508	3.21287	-1.31194	0.189541	NA
1700016C15Rik	3.27919	-4.21437	2.23992	-1.88149	0.059906	0.138503
Dnaaf3	3.32786	-4.21244	2.26158	-1.86261	0.0625169	0.14314
Gm3411	123.053	-4.20548	0.561971	-7.48343	7.2405e-14	2.77938e-12
Sell	3.14816	-4.20483	2.2524	-1.86682	0.0619267	0.142029
Dlc1	37.6944	-4.20481	0.932518	-4.50909	6.51053e-06	5.57607e-05
Camk2a	20.3587	-4.20475	1.1917	-3.52837	0.000418121	0.00220912
Bach2	77.3926	-4.2044	0.496096	-8.47496	2.35164e-17	1.49044e-15
Pigz	1.56565	-4.19927	3.40526	-1.23317	0.217512	NA
Esr2	1.5648	-4.19852	3.40578	-1.23276	0.217665	NA
Axl	5.49367	-4.19739	1.68513	-2.49084	0.0127443	0.0402317
Malrd1	1.5568	-4.19671	3.24898	-1.2917	0.196461	NA
Crb2	1.55678	-4.19669	3.24899	-1.29169	0.196465	NA
Gm53189	1.55625	-4.19621	3.24932	-1.29141	0.196561	NA
Abcc9	32.6985	-4.19507	0.980027	-4.28057	1.86417e-05	0.000143637
Atp10d	1.54929	-4.18428	3.31937	-1.26057	0.207466	NA
Gabra5	8.65464	-4.1784	1.39618	-2.99274	0.00276482	0.0112179
Gm12736	1.53565	-4.17746	3.26237	-1.2805	0.200369	NA
Nrxn3	16.6435	-4.174	1.06306	-3.9264	8.6228e-05	0.000553092
Gm10284	1.53754	-4.17374	3.32669	-1.25462	0.209616	NA
Ccer2	3.22774	-4.17369	2.20445	-1.8933	0.0583175	0.135694
Spata20	1.5785	-4.17267	3.49416	-1.19418	0.232406	NA
Fcgr3	1.53618	-4.17252	3.32754	-1.25393	0.209866	NA
Smoc1	895.652	-4.16984	0.235271	-17.7236	2.75864e-70	2.73915e-67
Thbs1	185.441	-4.16856	0.568588	-7.33142	2.27733e-13	7.83339e-12
Gm49273	9.43938	-4.16405	1.56	-2.66927	0.00760161	0.0262505
Adamts7	1.52814	-4.1638	3.27259	-1.27233	0.203257	NA
Dusp9	17.3674	-4.15885	1.41121	-2.94701	0.0032086	0.0127403
Spp1	730.872	-4.15185	0.798796	-5.19763	2.01845e-07	2.38594e-06
Adgrl2	32.6054	-4.14656	0.837301	-4.95229	7.33461e-07	7.81382e-06
Basp1	265.294	-4.14314	0.425329	-9.74101	2.01541e-22	2.17519e-20
Kcnd2	1.50243	-4.14155	3.30667	-1.25248	0.210394	NA
Dmd	70.3586	-4.13963	0.765549	-5.4074	6.39461e-08	8.30977e-07
Foxl3	151.441	-4.1348	0.582725	-7.09562	1.2877e-12	3.89026e-11
Dnah1	6.59318	-4.13435	1.80332	-2.29264	0.0218687	0.0624689
Cdhr5	3.20422	-4.13114	2.90708	-1.42106	0.155298	0.289706
Cckar	3.14807	-4.12504	2.28975	-1.80152	0.0716204	0.159599
Cacna1g	12.9282	-4.12163	1.18156	-3.48829	0.000486113	0.00251832
Gm3248	11.5302	-4.11759	1.20064	-3.42949	0.000604728	0.00303874
Pfkfb3	773.425	-4.11124	0.72778	-5.64901	1.61372e-08	2.33121e-07
Ccl21a	1.46588	-4.11111	4.34387	-0.946417	0.343936	NA
Doc2g	1.46588	-4.11111	4.34387	-0.946417	0.343936	NA
Gm9522	1.46588	-4.11111	4.34387	-0.946417	0.343936	NA
Madcam1	1.46588	-4.11111	4.34387	-0.946417	0.343936	NA
Mmel1	1.46588	-4.11111	4.34387	-0.946417	0.343936	NA
Otop3	1.46588	-4.11111	4.34387	-0.946417	0.343936	NA
Rasal1	96.6885	-4.10878	0.556337	-7.38541	1.5198e-13	5.37653e-12
Chrna9	1.46116	-4.10311	3.33438	-1.23054	0.218493	NA
Gm13378	17.8717	-4.10131	1.37351	-2.98602	0.00282637	0.011436
Slc24a3	86.2454	-4.09351	0.545385	-7.50571	6.10956e-14	2.38834e-12
Gm11661	5.47201	-4.09239	2.0269	-2.01904	0.0434834	0.10794
Tiam1	163.753	-4.09158	0.395085	-10.3562	3.92268e-25	5.12495e-23
Rasl10a	1.44465	-4.08639	3.32843	-1.22772	0.219551	NA
Tlr1	3.07386	-4.08551	2.25771	-1.80958	0.0703605	0.157359
Trim36	1.44097	-4.08357	3.33078	-1.22601	0.220194	NA
Fat4	2.76523	-4.08211	2.33667	-1.74698	0.0806416	0.175827
Tcea3	37.8116	-4.08166	0.69061	-5.91022	3.41645e-09	5.60403e-08
Ppara	48.747	-4.0735	0.758381	-5.37131	7.81685e-08	1.00107e-06
Ighv1-22	3.00202	-4.0713	2.97942	-1.36648	0.17179	0.312029
Ddah1	2.98956	-4.06773	2.24481	-1.81206	0.0699763	0.156655
Cpxm1	9.74058	-4.05805	1.61803	-2.50802	0.012141	0.0387461
Gm5182	1.41611	-4.0553	4.35542	-0.931093	0.351806	NA
Gm20784	1.41611	-4.0553	4.35542	-0.931093	0.351806	NA
Gm21378	1.41611	-4.0553	4.35542	-0.931093	0.351806	NA
Zfp831	1.41611	-4.0553	4.35542	-0.931093	0.351806	NA
Myh8	1.41023	-4.0537	3.37072	-1.20262	0.229123	NA
Alpi	5.93972	-4.04881	2.54512	-1.59081	0.111652	0.225882
Calhm6	5.41299	-4.0391	1.84704	-2.1868	0.0287573	0.0779852
Ttn	1.39365	-4.03696	3.38315	-1.19325	0.23277	NA
Sstr1	8.75026	-4.03581	1.60105	-2.52073	0.0117112	0.0376082
Baalc	2.93266	-4.03529	2.32913	-1.73253	0.0831794	0.18003
Gm48365	20.5751	-4.03258	1.34137	-3.00632	0.00264429	0.0108069
Lyl1	1.38882	-4.02634	3.54168	-1.13684	0.255604	NA
C1s1	4.55745	-4.02587	1.86389	-2.15993	0.0307783	0.0822374
Fgf2	1.3796	-4.02324	3.43585	-1.17096	0.241614	NA
Ccdc158	1.37915	-4.02279	3.43619	-1.17071	0.241714	NA
C2cd6	1.37855	-4.02218	3.43665	-1.17038	0.24185	NA
Gpnmb	1.438	-4.02178	3.43585	-1.17053	0.241786	NA
Tagln	1.37795	-4.02158	3.4371	-1.17005	0.241982	NA
Akr1cl	1.37867	-4.02133	3.39474	-1.18458	0.236185	NA
Ighg2b	5.50405	-4.01388	2.01833	-1.98871	0.0467328	0.114254
Cd300a	8.86021	-4.01351	1.81709	-2.20876	0.0271916	0.0744882
Scube2	26.2855	-4.00514	0.904695	-4.42706	9.55247e-06	7.86916e-05
Ptpro	19.2019	-3.99873	1.08649	-3.68042	0.000232854	0.0013217
Psme2b	1.36062	-3.99752	3.47171	-1.15145	0.249545	NA
Large1	381.152	-3.99726	0.328707	-12.1605	5.04182e-34	1.23103e-31
Cyp2d26	1.3515	-3.99456	3.55338	-1.12416	0.260947	NA
Aqp4	3707.04	-3.98851	0.898683	-4.43817	9.07253e-06	7.51119e-05
Clic3	4.32112	-3.98307	1.82636	-2.18087	0.0291927	0.078853
Rnf125	7.95823	-3.98029	1.3626	-2.9211	0.00348794	0.0136457
Atp13a5	2.89507	-3.97363	2.2622	-1.75654	0.0789969	0.172899
Ccdc88b	39.5096	-3.96356	0.67562	-5.86656	4.44937e-09	7.07979e-08
E230025N22Rik	1.32597	-3.96163	3.46221	-1.14425	0.252521	NA
Gm5380	1.3259	-3.96156	3.46227	-1.14421	0.252537	NA
Slc35f3	1.32581	-3.96147	3.46234	-1.14416	0.252557	NA
Olfr418	1.32533	-3.96097	3.46272	-1.14389	0.25267	NA
Fes	5.77989	-3.95984	1.97037	-2.00969	0.0444638	0.10977
Ces2c	1.31929	-3.95941	4.3573	-0.908685	0.363516	NA
Clca3b	1.31929	-3.95941	4.3573	-0.908685	0.363516	NA
Clca4b	1.31929	-3.95941	4.3573	-0.908685	0.363516	NA
Igkv8-28	1.31929	-3.95941	4.3573	-0.908685	0.363516	NA
Reg4	1.31929	-3.95941	4.3573	-0.908685	0.363516	NA
Ubap1l	1.31929	-3.95941	4.3573	-0.908685	0.363516	NA
Klf4	67.371	-3.95808	0.667219	-5.9322	2.98907e-09	4.97978e-08
Slc22a29	4.18125	-3.94761	2.00242	-1.97142	0.0486757	0.117901
Ccdc80	1.31715	-3.94527	3.61725	-1.09068	0.275412	NA
Gm13142	2.74825	-3.94088	2.30586	-1.70907	0.0874385	0.187008
Cacng3	52.3723	-3.93608	0.746502	-5.27269	1.34437e-07	1.64214e-06
Slc39a4	2.63868	-3.93264	2.38018	-1.65225	0.0984842	0.205053
Galnt6	1.29829	-3.9322	3.47454	-1.13172	0.257753	NA
Scarf2	1204.96	-3.93174	0.66005	-5.95673	2.57343e-09	4.35552e-08
Gm13315	1.29511	-3.92895	3.47717	-1.12993	0.258507	NA
Fzd9	1.29468	-3.9285	3.47753	-1.12968	0.25861	NA
Asic2	556.338	-3.92497	0.796586	-4.92724	8.33986e-07	8.75979e-06
Il12rb1	2.76577	-3.92276	2.33342	-1.68112	0.092739	0.195895
Rgs1	1.28452	-3.91785	3.4967	-1.12044	0.262526	NA
Tcp10a	1.285	-3.9097	3.55859	-1.09866	0.271914	NA
Olfml2a	2.72201	-3.90171	2.34846	-1.66139	0.0966348	0.201919
Egr1	7276.13	-3.8923	0.291912	-13.3338	1.47229e-40	5.77059e-38
Robo4	1.25091	-3.88679	3.63782	-1.06844	0.285323	NA
Tnfsf13	1.25171	-3.88189	3.56214	-1.08976	0.275817	NA
Gm8279	1.2426	-3.86622	4.35925	-0.886899	0.375133	NA
Tas1r2	1.24447	-3.86568	3.5937	-1.07568	0.28207	NA
Gm14810	1.2391	-3.86223	4.35933	-0.885969	0.375634	NA
Gm3752	1.2391	-3.86223	4.35933	-0.885969	0.375634	NA
Mtarc1	1.2391	-3.86223	4.35933	-0.885969	0.375634	NA
Olfr11	1.2391	-3.86223	4.35933	-0.885969	0.375634	NA
Pdc	1.2391	-3.86223	4.35933	-0.885969	0.375634	NA
Psg27	1.2391	-3.86223	4.35933	-0.885969	0.375634	NA
Olfr1381	1.23304	-3.86094	3.57908	-1.07875	0.280699	NA
Npc1l1	1.23298	-3.86087	3.57914	-1.07872	0.280714	NA
Chit1	1.23206	-3.85986	3.67092	-1.05147	0.293044	NA
Gm12080	2.60036	-3.85277	2.3444	-1.6434	0.100301	0.207859
Gfod1	471.361	-3.85119	0.904628	-4.25721	2.06993e-05	0.000157293
Gm9877	2.59912	-3.85113	2.34476	-1.64244	0.100499	0.208098
Pcdhb9	2.62939	-3.84935	2.56402	-1.50129	0.13328	0.258674
Mgam2-ps	1.22867	-3.84811	3.60784	-1.06659	0.286155	NA
Olfr535	1.22716	-3.84458	3.58039	-1.07379	0.282918	NA
Gm15878	1.21846	-3.84431	3.59264	-1.07005	0.284597	NA
Ros1	10.7694	-3.83818	1.48605	-2.5828	0.00980022	0.0323216
Zfp57	1.22719	-3.83784	3.71812	-1.0322	0.30198	NA
A630076J17Rik	2.60874	-3.8357	2.3529	-1.6302	0.10306	0.212188
Trim43b	1.21072	-3.8284	3.70972	-1.03199	0.302076	NA
Gpr37l1	1.21071	-3.82839	3.70973	-1.03199	0.302078	NA
Nkpd1	1.21024	-3.82784	3.71018	-1.03171	0.302206	NA
Gldn	1.20963	-3.82715	3.71074	-1.03137	0.302367	NA
Fam184b	1.20215	-3.82566	3.69883	-1.03429	0.301	NA
2810459M11Rik	1.20187	-3.82534	3.69909	-1.03413	0.301076	NA
Gm45194	1.21772	-3.82341	3.6502	-1.04745	0.294892	NA
Gchfr	56.284	-3.8129	0.643355	-5.92658	3.09308e-09	5.13583e-08
Kcnj8	5.28019	-3.81129	1.88221	-2.02489	0.0428782	0.106812
Col22a1	7.68072	-3.80867	1.37872	-2.76246	0.0057367	0.0207636
Gm14308	26.2427	-3.80708	2.65322	-1.43489	0.151319	0.283847
Clec2d	4.66353	-3.80517	1.96182	-1.93961	0.0524271	0.124896
Efcc1	30.0667	-3.8007	1.24137	-3.06169	0.00220095	0.00924188
Mfge8	148.912	-3.79598	0.412571	-9.20081	3.5527e-20	3.04103e-18
Slc38a5	341.195	-3.79524	0.333148	-11.392	4.58153e-30	8.52966e-28
Adap1	4.40862	-3.79427	2.11599	-1.79314	0.0729502	0.16181
Slc22a1	1.17977	-3.79218	3.65401	-1.03781	0.299357	NA
Itgam	1.17887	-3.79113	3.65489	-1.03728	0.299607	NA
Atp8b4	1.17875	-3.79099	3.65501	-1.03721	0.29964	NA
Ndnf	1.17853	-3.79073	3.65523	-1.03707	0.299703	NA
Galr2	1.17271	-3.78988	4.36094	-0.869052	0.384818	NA
Gm17555	1.17271	-3.78988	4.36094	-0.869052	0.384818	NA
Gm3776	1.17271	-3.78988	4.36094	-0.869052	0.384818	NA
Id1	1.17271	-3.78988	4.36094	-0.869052	0.384818	NA
Itga5	1.17271	-3.78988	4.36094	-0.869052	0.384818	NA
Myl7	1.17271	-3.78988	4.36094	-0.869052	0.384818	NA
Olfr1269	1.17271	-3.78988	4.36094	-0.869052	0.384818	NA
Rhox3c	1.17271	-3.78988	4.36094	-0.869052	0.384818	NA
Ptprk	244.773	-3.78365	0.527394	-7.17424	7.27123e-13	2.27995e-11
Fam107a	1645.16	-3.7824	0.795141	-4.75689	1.96598e-06	1.90385e-05
Gm7902	2.4883	-3.77616	2.51951	-1.49877	0.133933	NA
Stk33	78.2909	-3.77067	0.765627	-4.92494	8.43868e-07	8.84488e-06
Rgs8	109.437	-3.75841	0.79528	-4.72589	2.29109e-06	2.19303e-05
Gm30302	1.17741	-3.75811	3.73204	-1.00699	0.313942	NA
Abca17	1.15117	-3.75803	3.65336	-1.02865	0.303644	NA
Lgals3	4.49496	-3.7565	1.96516	-1.91155	0.0559341	0.131297
Gm12630	1.14987	-3.75649	3.65469	-1.02785	0.304019	NA
Vegfd	37.5585	-3.75638	0.771618	-4.86818	1.12629e-06	1.14897e-05
Prima1	1.14967	-3.75625	3.6549	-1.02773	0.304076	NA
Lipf	1.14883	-3.75526	3.65575	-1.02722	0.304316	NA
Gm49394	8.81706	-3.75465	1.60823	-2.33465	0.0195619	0.0570278
Gm10110	4.86676	-3.75442	1.92359	-1.95178	0.0509646	0.122351
Hs3st1	39.0683	-3.75397	0.974154	-3.85357	0.000116408	0.000719884
Col6a5	1.14536	-3.75139	3.77366	-0.9941	0.320174	NA
Aanat	4.59635	-3.75029	2.00788	-1.86779	0.0617916	0.141806
Cytl1	1.13828	-3.74962	3.76258	-0.996554	0.318981	NA
Nrg3	4.12181	-3.74698	2.03544	-1.84087	0.0656404	0.148828
Rprm	2.43578	-3.74577	2.40058	-1.56036	0.118674	NA
Kcnc1	31.4839	-3.74243	0.651401	-5.7452	9.18135e-09	1.38829e-07
Gm48493	35.4604	-3.74231	0.888439	-4.21223	2.52859e-05	0.000188587
Sparcl1	92.7109	-3.73607	0.54319	-6.87801	6.06946e-12	1.65263e-10
Acox2	1.86604	-3.72435	2.63436	-1.41376	0.157433	NA
Abca13	1.12431	-3.72359	3.68221	-1.01124	0.311904	NA
A830018L16Rik	78.0183	-3.72098	0.501515	-7.41948	1.17583e-13	4.24041e-12
Tex13b	1.18672	-3.7182	4.35776	-0.853236	0.393528	NA
D430041D05Rik	10.4374	-3.71813	1.80099	-2.06449	0.0389709	0.0989577
Trem2	1.17985	-3.7173	3.89897	-0.953407	0.340384	NA
Vmn1r202	1.11735	-3.71678	3.68893	-1.00755	0.313671	NA
Gm11620	1.11724	-3.71665	3.68905	-1.00748	0.313703	NA
Gm17971	1.11702	-3.71635	3.6893	-1.00733	0.313776	NA
Ppp1r14a	7.0048	-3.71413	2.17866	-1.70478	0.0882357	0.188278
Gpr6	4.50209	-3.71114	1.80657	-2.05425	0.0399512	0.100848
Rnd3	55.0924	-3.7086	0.688447	-5.38691	7.16773e-08	9.23497e-07
Ccdc85a	25.5212	-3.70424	1.11399	-3.32521	0.000883521	0.00419215
Ighd	1.92898	-3.70412	2.72838	-1.35763	0.174582	NA
Olfr46	38.504	-3.70123	0.899147	-4.11638	3.84864e-05	0.000274398
Steap4	2.37879	-3.70107	2.43131	-1.52225	0.127947	NA
Rac2	13.558	-3.69336	1.54892	-2.38448	0.0171031	0.0510796
Hif3a	14.2493	-3.6862	1.05996	-3.47767	0.000505788	0.00260214
Bcat1	52.9145	-3.68391	0.686923	-5.36291	8.18907e-08	1.04604e-06
B3gnt6	1.08616	-3.6776	3.75248	-0.980045	0.327064	NA
Aldoart2	1.08579	-3.67711	3.75291	-0.979803	0.327184	NA
Gm3534	1.08488	-3.67594	3.75395	-0.97922	0.327471	NA
Lypd8l	4.3548	-3.67076	2.19015	-1.67603	0.0937316	0.197348
Jun	3867.65	-3.66657	0.293944	-12.4737	1.0387e-35	2.97506e-33
Dennd2c	2.98593	-3.66089	2.28706	-1.6007	0.109444	0.222229
Gast	48.2786	-3.65963	0.633461	-5.7772	7.59549e-09	1.16506e-07
Hspa1a	6763.07	-3.65959	0.634691	-5.76595	8.12004e-09	1.2366e-07
Plcl1	13.3746	-3.65933	1.30739	-2.79895	0.00512692	0.0188591
Irak3	130.711	-3.65161	0.452918	-8.0624	7.48122e-16	3.85555e-14
Itgax	1.82607	-3.6513	2.96616	-1.23099	0.218328	NA
Rbms3	175.312	-3.64532	0.419161	-8.6967	3.41666e-18	2.34505e-16
Gm17333	1.06208	-3.63928	4.36455	-0.833828	0.404378	NA
Gm1980	1.06208	-3.63928	4.36455	-0.833828	0.404378	NA
Gpi-ps	1.06208	-3.63928	4.36455	-0.833828	0.404378	NA
Igkv3-7	1.06208	-3.63928	4.36455	-0.833828	0.404378	NA
Tmigd1	1.06208	-3.63928	4.36455	-0.833828	0.404378	NA
Tmprss3	1.06208	-3.63928	4.36455	-0.833828	0.404378	NA
Nags	1.05478	-3.63692	3.87322	-0.938989	0.347736	NA
Mtnr1a	1.05422	-3.63618	3.87388	-0.938639	0.347916	NA
Smim45	1.05418	-3.63613	3.87393	-0.938614	0.347929	NA
Wnt10a	1.06388	-3.63463	3.79098	-0.958759	0.33768	NA
Gm17949	2.29813	-3.626	2.5115	-1.44376	0.148807	NA
Gask1b	1.82072	-3.62226	3.41778	-1.05983	0.289222	NA
Mstn	2.32447	-3.62203	2.44846	-1.47931	0.139058	NA
Gna14	248.427	-3.61917	0.40795	-8.8716	7.21027e-19	5.29014e-17
Serpina7	3403.34	-3.61626	0.284968	-12.6901	6.7128e-37	2.12724e-34
Mogat2	2.86175	-3.61031	2.40679	-1.50005	0.133602	0.259164
Fgd5	1.97734	-3.61023	2.79052	-1.29375	0.195752	NA
Egr2	28.5109	-3.60846	0.82595	-4.36887	1.24894e-05	9.9741e-05
Gabrd	56.0714	-3.60592	0.764836	-4.71463	2.42154e-06	2.30751e-05
Matn1	1.03355	-3.6002	3.92004	-0.918408	0.358405	NA
Sstr5	2.23315	-3.59986	2.497	-1.44167	0.149395	NA
Tmprss7	1.03328	-3.59984	3.92036	-0.918241	0.358493	NA
Igkv6-17	5.85175	-3.59902	2.53558	-1.4194	0.155781	0.290316
1700092M07Rik	1.02612	-3.59774	4.36561	-0.82411	0.409877	NA
Amd-ps3	1.02612	-3.59774	4.36561	-0.82411	0.409877	NA
Bpifa3	1.02612	-3.59774	4.36561	-0.82411	0.409877	NA
Cdv3-ps	1.02612	-3.59774	4.36561	-0.82411	0.409877	NA
Gal3st2	1.02612	-3.59774	4.36561	-0.82411	0.409877	NA
Gm13532	1.02612	-3.59774	4.36561	-0.82411	0.409877	NA
Gm37116	1.02612	-3.59774	4.36561	-0.82411	0.409877	NA
Ovol1	1.02612	-3.59774	4.36561	-0.82411	0.409877	NA
Gm2897	45.7175	-3.59165	3.01836	-1.18993	0.234072	0.390225
Hecw2	3.8982	-3.59033	1.74706	-2.05507	0.0398721	0.1007
Notch3	4.05781	-3.5891	1.83053	-1.96069	0.0499155	0.120317
B3galt1	120.481	-3.58767	0.501311	-7.15658	8.27139e-13	2.56121e-11
Sprr2a2	6.97907	-3.58579	2.47421	-1.44927	0.147263	0.278554
Pabpc4l	4.42197	-3.57581	1.71533	-2.08462	0.0371038	0.0951851
Fosb	3144.91	-3.57478	0.317995	-11.2416	2.54677e-29	4.51566e-27
Kcnj13	31.1493	-3.57434	0.748343	-4.77633	1.78521e-06	1.74354e-05
Rasl12	2.10933	-3.5706	2.51359	-1.42052	0.155458	NA
Lrrc8b	209.137	-3.57054	0.426664	-8.36852	5.83469e-17	3.57621e-15
Gm7336	385.472	-3.56857	1.81872	-1.96213	0.0497471	0.119989
Ssc5d	8.31377	-3.56641	1.27101	-2.80596	0.00501675	0.0185087
Gm47628	8.69915	-3.56292	1.64475	-2.16624	0.0302932	0.0811778
Gm26920	5.79572	-3.56118	2.56571	-1.38799	0.165141	0.302869
Gm18225	1.0046	-3.56056	3.8793	-0.917837	0.358704	NA
Zbtb46	2.8823	-3.55938	2.46886	-1.44171	0.149384	0.281209
Sema4g	153.651	-3.55918	0.505381	-7.04256	1.8874e-12	5.58867e-11
Rps13	974.686	-3.55911	0.174845	-20.3557	4.12899e-92	8.7853e-89
Slc8a3	12.2637	-3.55881	1.15624	-3.07791	0.00208456	0.00881527
Cpne9	4.26851	-3.55822	1.99334	-1.78506	0.0742522	0.164237
F7	1.00238	-3.55752	3.88212	-0.916385	0.359465	NA
Gm14137	1.0019	-3.55686	3.88273	-0.916073	0.359629	NA
Gm15737	1.00164	-3.55651	3.88306	-0.915903	0.359718	NA
Atp10b	1.00152	-3.55634	3.88322	-0.915824	0.359759	NA
Slc1a5	80.5262	-3.55372	0.633369	-5.61082	2.01374e-08	2.86736e-07
Cd24a	1311.37	-3.55307	0.708086	-5.01785	5.22529e-07	5.72667e-06
Lynx1	17.5409	-3.55243	1.38758	-2.56015	0.0104626	0.0342259
Ccn1	88.2097	-3.54706	0.661182	-5.36473	8.10723e-08	1.03647e-06
Sez6	64.197	-3.54375	0.587227	-6.03473	1.59233e-09	2.80664e-08
Gabrq	34.453	-3.5433	0.774108	-4.57726	4.71108e-06	4.19658e-05
C5ar1	1.00847	-3.53681	4.01861	-0.880109	0.3788	NA
Stag3	1.02428	-3.53658	3.96195	-0.892636	0.372052	NA
Zfp264	19.6562	-3.53427	1.13947	-3.10168	0.00192426	0.00824984
Dhrs9	2.12743	-3.53208	2.50315	-1.41105	0.158228	NA
Gm973	60.5616	-3.52816	0.908646	-3.88288	0.000103226	0.000647894
Fas	0.963995	-3.51752	3.96099	-0.888042	0.374518	NA
Gm29036	0.971422	-3.51401	3.90444	-0.900004	0.368118	NA
Colca2	0.971203	-3.51371	3.90473	-0.899861	0.368194	NA
4930518I15Rik	0.971179	-3.51368	3.90476	-0.899845	0.368203	NA
BC021767	0.971086	-3.51355	3.90488	-0.899784	0.368235	NA
Olfr1441	0.971032	-3.51348	3.90495	-0.899749	0.368254	NA
Psg26	0.971031	-3.51348	3.90495	-0.899748	0.368254	NA
Epb42	0.97097	-3.51339	3.90503	-0.899708	0.368275	NA
Filip1l	0.970946	-3.51336	3.90507	-0.899692	0.368284	NA
Olfr455	0.970917	-3.51332	3.90511	-0.899673	0.368294	NA
Lingo4	86.111	-3.50917	0.597656	-5.87156	4.31722e-09	6.88444e-08
Cpt1b	0.9675	-3.50865	3.90965	-0.897434	0.369488	NA
Gm27021	6.25964	-3.50467	1.77802	-1.97111	0.0487117	0.11793
Gm48128	34.7174	-3.50445	2.97426	-1.17826	0.238694	0.395715
Adgra2	6.60114	-3.504	1.89381	-1.85024	0.0642796	0.146299
Apob	62.4706	-3.49552	0.650965	-5.36976	7.88428e-08	1.00884e-06
Myorg	122.147	-3.49477	0.442631	-7.89544	2.8929e-15	1.37219e-13
Anxa1	2.08957	-3.49373	2.57626	-1.35612	0.17506	NA
Pcdh17	1.90563	-3.49011	2.70943	-1.28814	0.197699	NA
Plk2	71.8297	-3.48672	0.475842	-7.32746	2.34556e-13	8.04949e-12
Disp3	8.35877	-3.48671	1.72629	-2.01977	0.0434073	0.107805
Vwa3a	1.61325	-3.48329	2.8238	-1.23355	0.217372	NA
Ctsc	2.61496	-3.48125	2.37325	-1.46687	0.142411	0.271862
Gm14536	1.96173	-3.48116	2.59325	-1.34239	0.179469	NA
Gm15027	1.96173	-3.48116	2.59325	-1.34239	0.179469	NA
Ano1	6.50758	-3.48025	2.1182	-1.64302	0.100379	0.207916
Col6a2	3.75476	-3.47919	2.1247	-1.6375	0.101526	0.209747
Cngb1	7.0783	-3.47774	1.47553	-2.35694	0.0184264	0.0542427
Slc2a4	23.9534	-3.47746	2.51543	-1.38245	0.166833	0.304967
Gm17205	2.03542	-3.46899	2.62477	-1.32163	0.18629	NA
Olfr6	0.94012	-3.46873	3.96617	-0.874579	0.381803	NA
Cd101	0.940024	-3.46859	3.96631	-0.874513	0.381839	NA
Fcamr	0.939695	-3.4681	3.96678	-0.874284	0.381963	NA
Gm7102	0.93964	-3.46801	3.96686	-0.874246	0.381984	NA
Psca	0.938843	-3.46682	3.96801	-0.873693	0.382285	NA
Methig1	0.938672	-3.46656	3.96825	-0.873574	0.38235	NA
Gm9480	0.938055	-3.46564	3.96914	-0.873146	0.382584	NA
Acy3	7.59786	-3.45791	1.29996	-2.66002	0.00781362	0.0268581
Gfra1	541.933	-3.45669	0.258421	-13.3762	8.32929e-41	3.35288e-38
Mdfic	9.0205	-3.44787	1.58912	-2.16968	0.030031	0.0806795
Csf3	4.03333	-3.44739	2.10505	-1.63768	0.101489	0.209738
Gm13857	1.7269	-3.44656	2.95541	-1.16619	0.243539	NA
Slc35f4	128.195	-3.44566	0.51992	-6.62729	3.41896e-11	8.34786e-10
Ets1	14.5631	-3.4441	1.1639	-2.9591	0.00308538	0.0123233
Tbx2	2.01519	-3.44206	2.72998	-1.26083	0.207368	NA
Nox1	1.62996	-3.44049	3.53325	-0.973746	0.330183	NA
Zfp703	484.599	-3.4391	0.275096	-12.5015	7.32805e-36	2.18288e-33
Lamtor3-ps	142.017	-3.43409	0.678581	-5.06069	4.17745e-07	4.67109e-06
Larp6	35.4635	-3.43238	0.721491	-4.75735	1.96151e-06	1.90076e-05
Col27a1	125.261	-3.43078	0.461273	-7.43764	1.025e-13	3.82615e-12
Bglap3	4.79128	-3.42585	1.88963	-1.81297	0.0698366	0.15642
Slc23a3	0.908581	-3.42147	4.08805	-0.836945	0.402624	NA
Serpini2	0.907876	-3.42039	4.08911	-0.836464	0.402894	NA
Themis	0.907577	-3.41993	4.08956	-0.83626	0.403009	NA
Gm7229	0.906895	-3.41889	4.09058	-0.835795	0.40327	NA
Agr2	0.905803	-3.41721	4.09223	-0.83505	0.40369	NA
Fam163b	1.97615	-3.41662	3.30781	-1.03289	0.301653	NA
Flt4	3.6894	-3.41474	2.09176	-1.63247	0.10258	0.211351
Cav2	49.4425	-3.41108	0.602456	-5.66196	1.4965e-08	2.17664e-07
Mmp9	2.74677	-3.40956	2.38915	-1.4271	0.153551	0.287311
Sh2d5	314.54	-3.40606	1.03024	-3.3061	0.000946048	0.00444633
Slc37a2	29.9382	-3.40429	0.711243	-4.7864	1.69799e-06	1.66599e-05
Sik1	143.387	-3.39976	0.454517	-7.47995	7.43495e-14	2.84669e-12
Hspa1b	4479.57	-3.39503	0.567253	-5.98504	2.16341e-09	3.69516e-08
Shroom1	25.1937	-3.39194	0.75241	-4.5081	6.54096e-06	5.5957e-05
Gm3696	12.6847	-3.39154	1.21864	-2.78304	0.00538515	0.0196536
Nxnl2	2.23793	-3.3887	2.4976	-1.35679	0.174849	NA
Crispld2	17.7644	-3.38467	1.24747	-2.71323	0.00666312	0.0235111
Cd9	117.831	-3.38114	0.575155	-5.87866	4.1359e-09	6.61655e-08
Kcnj3	20.5732	-3.37717	1.02763	-3.28636	0.00101492	0.00472528
1700093K21Rik	0.87953	-3.37602	4.37183	-0.772221	0.439983	NA
Cavin4	0.87953	-3.37602	4.37183	-0.772221	0.439983	NA
Erp27	0.87953	-3.37602	4.37183	-0.772221	0.439983	NA
Gjb1	0.87953	-3.37602	4.37183	-0.772221	0.439983	NA
Gm14444	0.87953	-3.37602	4.37183	-0.772221	0.439983	NA
Gm21103	0.87953	-3.37602	4.37183	-0.772221	0.439983	NA
Gm28845	0.87953	-3.37602	4.37183	-0.772221	0.439983	NA
Gm3755	0.87953	-3.37602	4.37183	-0.772221	0.439983	NA
Gm46313	0.87953	-3.37602	4.37183	-0.772221	0.439983	NA
Gm4887	0.87953	-3.37602	4.37183	-0.772221	0.439983	NA
Gm5928	0.87953	-3.37602	4.37183	-0.772221	0.439983	NA
H2-Oa	0.87953	-3.37602	4.37183	-0.772221	0.439983	NA
Ighv1-53	0.87953	-3.37602	4.37183	-0.772221	0.439983	NA
Mfsd7a	0.87953	-3.37602	4.37183	-0.772221	0.439983	NA
Nlrp5	0.87953	-3.37602	4.37183	-0.772221	0.439983	NA
Pdcl2	0.87953	-3.37602	4.37183	-0.772221	0.439983	NA
Pof1b	0.87953	-3.37602	4.37183	-0.772221	0.439983	NA
Slc7a9	0.87953	-3.37602	4.37183	-0.772221	0.439983	NA
Trim72	0.87953	-3.37602	4.37183	-0.772221	0.439983	NA
Xlr5b	0.87953	-3.37602	4.37183	-0.772221	0.439983	NA
1700016D06Rik	0.885068	-3.37548	4.37184	-0.772094	0.440059	NA
Ap2m1-ps	0.885068	-3.37548	4.37184	-0.772094	0.440059	NA
Baat	0.885068	-3.37548	4.37184	-0.772094	0.440059	NA
Gm16477	0.885068	-3.37548	4.37184	-0.772094	0.440059	NA
Gm3893	0.885068	-3.37548	4.37184	-0.772094	0.440059	NA
Gm9493	0.885068	-3.37548	4.37184	-0.772094	0.440059	NA
Gm9844	0.885068	-3.37548	4.37184	-0.772094	0.440059	NA
Jakmip3	0.885068	-3.37548	4.37184	-0.772094	0.440059	NA
Tarm1	0.885068	-3.37548	4.37184	-0.772094	0.440059	NA
Vip	0.885068	-3.37548	4.37184	-0.772094	0.440059	NA
Amh	0.885068	-3.37548	4.37184	-0.772094	0.440059	NA
Cd163	0.885068	-3.37548	4.37184	-0.772094	0.440059	NA
Gm44958	0.885068	-3.37548	4.37184	-0.772094	0.440059	NA
Olfr1414	0.885068	-3.37548	4.37184	-0.772094	0.440059	NA
Olfr417	0.885068	-3.37548	4.37184	-0.772094	0.440059	NA
Angptl8	1.96008	-3.37519	2.6015	-1.2974	0.194493	NA
Ccdc152	0.878488	-3.37458	4.13446	-0.816208	0.414381	NA
Tmie	148.763	-3.37369	0.470958	-7.16346	7.86654e-13	2.44602e-11
Pdzd3	5.28509	-3.37182	1.61359	-2.08964	0.0366503	0.0944959
Acp5	1.95935	-3.37168	2.60207	-1.29577	0.195055	NA
Arrdc4	1286.26	-3.37119	0.354137	-9.51946	1.74077e-21	1.71702e-19
Tro	152.298	-3.36902	0.393551	-8.56055	1.12326e-17	7.36995e-16
Ascl1	40.3269	-3.36868	0.655883	-5.1361	2.80502e-07	3.22859e-06
Loxl3	4.89153	-3.36569	1.79745	-1.87248	0.0611403	0.140615
Klhl29	146.54	-3.36284	0.460891	-7.2964	2.95575e-13	9.95994e-12
Notch2	13.9564	-3.36113	1.07216	-3.13492	0.001719	0.00749933
1700086D15Rik	10.4939	-3.35995	1.25346	-2.68053	0.0073505	0.0255194
C130074G19Rik	16.3492	-3.35971	0.918843	-3.65646	0.000255725	0.00143911
Gm13255	0.869067	-3.35942	4.37238	-0.768328	0.442293	NA
Gm5796	15.5887	-3.35924	1.52585	-2.20155	0.027697	0.0755529
Slc16a2	120.397	-3.34942	0.414059	-8.08923	6.00429e-16	3.1712e-14
Rpl30-ps1	0.868306	-3.34817	4.17629	-0.801709	0.422721	NA
Pdzk1	0.859738	-3.34553	4.13679	-0.808726	0.418673	NA
Kirrel	1.89914	-3.34318	2.67377	-1.25036	0.211166	NA
Gm10923	0.864729	-3.34247	4.18201	-0.799249	0.424146	NA
Gm5795	3.35544	-3.34101	2.87601	-1.16168	0.245365	0.403675
Gm8458	10.0684	-3.33984	1.59266	-2.09702	0.0359919	0.093277
Fxyd7	0.860376	-3.3355	4.18903	-0.796246	0.425889	NA
Gm11677	0.857874	-3.33148	4.19309	-0.794516	0.426895	NA
Tnf	0.856672	-3.32954	4.19505	-0.793684	0.42738	NA
Lamc3	0.849878	-3.32834	4.18115	-0.796035	0.426012	NA
Hoxa3	0.855731	-3.32802	4.19658	-0.793031	0.42776	NA
Gm16487	0.855326	-3.32737	4.19725	-0.79275	0.427923	NA
Vmn1r74	0.855053	-3.32693	4.19769	-0.792561	0.428033	NA
Gm3667	14.274	-3.32503	1.14063	-2.91507	0.00355611	0.0138688
Klhl1	12.2721	-3.32412	1.07741	-3.08529	0.00203351	0.00863716
Gm10409	61.7014	-3.3215	0.563213	-5.89741	3.69257e-09	6.00405e-08
Gm3020	61.7014	-3.3215	0.563213	-5.89741	3.69257e-09	6.00405e-08
Rerg	12.0512	-3.32063	1.23825	-2.68171	0.0073248	0.0254539
Kcnq5	2.41074	-3.32054	2.41916	-1.3726	0.169878	NA
Cpne7	21.6024	-3.32036	1.15016	-2.88688	0.00389084	0.0149553
Aif1l	1.11936	-3.31978	3.97946	-0.834228	0.404152	NA
Serpina1d	12.3257	-3.31704	1.0649	-3.11488	0.00184018	0.00794005
Ticam2	0.847169	-3.31328	4.14635	-0.799082	0.424243	NA
Meiosin	3.80954	-3.31186	2.15743	-1.53509	0.124761	0.246476
Gm47626	83.3424	-3.31068	0.459192	-7.20978	5.60403e-13	1.80273e-11
Gm2974	92.1049	-3.31041	0.840565	-3.93831	8.20569e-05	0.000529301
Piezo2	0.848607	-3.30592	4.14875	-0.796849	0.425539	NA
Trpv4	3.79272	-3.30316	2.07913	-1.58873	0.112122	0.226567
Tagln3	131.72	-3.30293	0.473404	-6.97699	3.01569e-12	8.62106e-11
Spata48	2.44131	-3.29748	2.48945	-1.32458	0.18531	NA
Potefam3f	1.86914	-3.29163	3.3588	-0.980003	0.327085	NA
S100a2	0.831335	-3.28762	4.17305	-0.787823	0.4308	NA
Iigp1	5.24595	-3.28748	1.62806	-2.01927	0.0434596	0.107899
Cd180	0.829398	-3.28445	4.17638	-0.786434	0.431613	NA
Krt90	6.70503	-3.28109	1.7271	-1.89977	0.0574631	0.134147
Olfr1440	1.74659	-3.28094	2.6845	-1.22218	0.221638	NA
Gm20760	0.826529	-3.27972	4.18133	-0.784373	0.432821	NA
Ap3s1-ps2	3.25381	-3.27909	2.18891	-1.49805	0.134121	0.259901
Gm4849	0.824756	-3.27679	4.18441	-0.783096	0.433571	NA
Sct	0.824736	-3.27676	4.18444	-0.783082	0.433579	NA
Myom1	5.15583	-3.27675	1.8766	-1.74611	0.0807922	0.176053
Olfr1105	0.824611	-3.27655	4.18466	-0.782992	0.433632	NA
Ifi207	0.824594	-3.27652	4.18469	-0.782979	0.433639	NA
Nipal4	0.824559	-3.27647	4.18475	-0.782954	0.433654	NA
Olfr459	0.824533	-3.27642	4.18479	-0.782936	0.433665	NA
Map3k19	326.53	-3.27625	0.278774	-11.7524	6.86807e-32	1.5499e-29
Ighg2c	6.99901	-3.27583	1.92792	-1.69916	0.0892897	0.190173
Slc43a3	7.18598	-3.27542	1.69394	-1.93362	0.0531603	0.126259
Plcd3	19.8091	-3.27461	1.1704	-2.79786	0.00514426	0.0189018
Alas2	2.65298	-3.27426	2.39413	-1.36762	0.171431	0.311454
Tdrd5	3.35126	-3.27365	2.26156	-1.44752	0.147751	0.279219
Olfr748	1.81468	-3.26605	2.64299	-1.23574	0.216555	NA
Pi15	1.84255	-3.2636	2.63029	-1.24078	0.214688	NA
Gm33933	16.5197	-3.26257	1.06418	-3.06581	0.00217081	0.00913075
Gm29793	1.79216	-3.26074	2.73885	-1.19055	0.23383	NA
Gm4735	24.8782	-3.26067	4.1836	-0.779394	0.435748	0.603291
Gpr174	0.813049	-3.25723	4.20502	-0.774605	0.438573	NA
1700125H20Rik	1.78979	-3.2571	2.6727	-1.21865	0.222975	NA
Gsg1l	13.0974	-3.25616	1.32534	-2.45686	0.0140158	0.0434086
Pxdc1	3.29082	-3.25386	2.18816	-1.48703	0.137006	0.264254
Pwwp4d	3.32837	-3.25364	2.26385	-1.43721	0.150657	0.282784
Rnf212	1.7881	-3.2522	2.67366	-1.21638	0.223839	NA
Sphk1	1.96389	-3.24989	2.59281	-1.25342	0.210052	NA
Akp3	3.40952	-3.24847	2.51543	-1.29142	0.196559	0.345597
Fa2h	15.8659	-3.24724	1.18319	-2.74447	0.0060608	0.0217412
Myl9	1.38013	-3.24552	2.9679	-1.09354	0.274155	NA
Otog	1.92984	-3.23528	2.59552	-1.24649	0.212586	NA
Galnt5	23.6456	-3.23524	0.862856	-3.74945	0.00017722	0.00104082
Them7	0.801788	-3.23357	4.22762	-0.764868	0.44435	NA
Phlda3	260.675	-3.23318	0.351996	-9.18529	4.10428e-20	3.4931e-18
Pkd1l3	8.32852	-3.22885	1.71854	-1.87883	0.0602672	0.139093
Scn4a	7.01069	-3.22543	1.65076	-1.9539	0.0507128	0.121884
Tecta	0.793734	-3.22377	4.24041	-0.760251	0.447105	NA
Olfr714	0.793696	-3.2237	4.24048	-0.760222	0.447122	NA
Gm47356	0.793683	-3.22368	4.2405	-0.760212	0.447128	NA
Prss57	0.793634	-3.22359	4.24059	-0.760175	0.44715	NA
Cdx2	0.793602	-3.22353	4.24065	-0.76015	0.447165	NA
Gm4994	0.793595	-3.22352	4.24067	-0.760145	0.447168	NA
Stkld1	0.793594	-3.22352	4.24067	-0.760144	0.447169	NA
Olfr628	0.793508	-3.22336	4.24083	-0.760078	0.447208	NA
Gm11793	0.793316	-3.22302	4.2412	-0.759931	0.447296	NA
Nudc-ps1	0.792832	-3.22213	4.24212	-0.759558	0.447519	NA
Slc17a2	1.38107	-3.22191	3.00804	-1.0711	0.284124	NA
Thsd1	8.47666	-3.22153	1.43819	-2.23999	0.0250916	0.0698271
Best1	4.96132	-3.21689	1.60874	-1.99963	0.0455397	0.111852
Ly9	0.790065	-3.21574	4.24809	-0.756985	0.449059	NA
Lmtk3	248.1	-3.2087	0.500584	-6.40992	1.456e-10	3.06883e-09
Vwde	297.563	-3.20699	0.25704	-12.4766	1.00122e-35	2.92395e-33
Gm47842	3.13662	-3.19957	2.20212	-1.45295	0.146237	0.277388
Gm3512	36.9973	-3.19087	0.77564	-4.11385	3.8912e-05	0.000276769
Ngfr	6.38863	-3.18907	1.65665	-1.92501	0.0542277	0.128247
Macc1	1.61092	-3.18807	2.80447	-1.13678	0.25563	NA
Myh7b	1.23264	-3.18677	3.09962	-1.02812	0.303896	NA
Insc	5.42758	-3.18108	1.86352	-1.70703	0.0878171	0.187687
Slco2b1	2.32087	-3.17515	2.54058	-1.24977	0.211383	NA
Hpdl	3.0866	-3.17411	2.23676	-1.41907	0.15588	0.290355
Vsir	16.3323	-3.16968	1.02073	-3.1053	0.00190085	0.00817299
Tesc	115.364	-3.16946	0.352748	-8.98505	2.58623e-19	1.98553e-17
Flt3	0.762816	-3.16885	4.36358	-0.726203	0.467714	NA
Asb2	0.762462	-3.1682	4.36428	-0.725938	0.467877	NA
Lmod3	0.762432	-3.16815	4.36434	-0.725916	0.46789	NA
Clec2e	0.762376	-3.16804	4.36445	-0.725874	0.467916	NA
Armh4	49.9529	-3.16779	0.694502	-4.56125	5.0851e-06	4.48417e-05
Gm14741	0.76112	-3.16575	4.36695	-0.724935	0.468492	NA
Gm2048	0.759782	-3.1633	4.36961	-0.723933	0.469107	NA
Fbxl22	3.27369	-3.16011	1.96907	-1.60487	0.108522	0.220698
Gm20150	0.757652	-3.1594	4.37386	-0.722335	0.470088	NA
Il21	1.34488	-3.15908	3.16165	-0.999187	0.317704	NA
Ms4a4b	1.18497	-3.15696	3.89244	-0.811048	0.417338	NA
Tmem45b	31.2167	-3.1558	0.940341	-3.35602	0.000790727	0.0038163
Tm4sf5	4.05302	-3.15501	1.82483	-1.72894	0.08382	0.181061
Acta2	1.72268	-3.15489	3.43982	-0.917165	0.359056	NA
Skor1	1.68801	-3.15351	2.71375	-1.16205	0.245215	NA
Gm42915	0.752408	-3.14974	4.37937	-0.719222	0.472004	NA
Pde11a	38.3878	-3.14968	0.943918	-3.33682	0.000847443	0.00404935
Nyap2	311.709	-3.14706	0.336231	-9.35982	7.98721e-21	7.34331e-19
Dpf1	4.63572	-3.1462	1.66262	-1.89232	0.0584488	0.13594
Ppp1r1b	1.46544	-3.14326	3.62427	-0.867282	0.385788	NA
Olfr1321	0.743724	-3.13778	4.38201	-0.71606	0.473954	NA
Gm20689	2.85006	-3.13386	3.01984	-1.03775	0.299384	0.465309
Kcne3	12.5046	-3.13293	1.42778	-2.19426	0.0282168	0.0767319
I830077J02Rik	1.32451	-3.1302	3.1731	-0.986482	0.323897	NA
Cp	6.43983	-3.12116	1.39472	-2.23783	0.0252319	0.0701126
Tcerg1l	0.747717	-3.11897	4.38572	-0.711165	0.476982	NA
Nlrp6	3.30684	-3.11834	2.19666	-1.41958	0.155731	0.290286
Sh2d4b	0.735501	-3.11811	4.38081	-0.711765	0.47661	NA
Tubb6	72.7771	-3.11757	0.607287	-5.1336	2.8425e-07	3.26417e-06
Chrna1	0.732942	-3.1139	4.38051	-0.710854	0.477174	NA
Ajap1	0.732942	-3.1139	4.38051	-0.710854	0.477174	NA
Apom	0.732942	-3.1139	4.38051	-0.710854	0.477174	NA
Cyp4a30b	0.732942	-3.1139	4.38051	-0.710854	0.477174	NA
Dsc3	0.732942	-3.1139	4.38051	-0.710854	0.477174	NA
Flvcr2	0.732942	-3.1139	4.38051	-0.710854	0.477174	NA
Fstl4	0.732942	-3.1139	4.38051	-0.710854	0.477174	NA
Fxyd1	0.732942	-3.1139	4.38051	-0.710854	0.477174	NA
Gjc1	0.732942	-3.1139	4.38051	-0.710854	0.477174	NA
Gm12424	0.732942	-3.1139	4.38051	-0.710854	0.477174	NA
Gm21962	0.732942	-3.1139	4.38051	-0.710854	0.477174	NA
Gm31323	0.732942	-3.1139	4.38051	-0.710854	0.477174	NA
Gm3828	0.732942	-3.1139	4.38051	-0.710854	0.477174	NA
Gm4459	0.732942	-3.1139	4.38051	-0.710854	0.477174	NA
Gm5485	0.732942	-3.1139	4.38051	-0.710854	0.477174	NA
H2-DMb2	0.732942	-3.1139	4.38051	-0.710854	0.477174	NA
H2ac5-ps	0.732942	-3.1139	4.38051	-0.710854	0.477174	NA
Igkv3-2	0.732942	-3.1139	4.38051	-0.710854	0.477174	NA
Lrrc3b	0.732942	-3.1139	4.38051	-0.710854	0.477174	NA
Mall	0.732942	-3.1139	4.38051	-0.710854	0.477174	NA
Ms4a18	0.732942	-3.1139	4.38051	-0.710854	0.477174	NA
Olfr1110	0.732942	-3.1139	4.38051	-0.710854	0.477174	NA
P2ry2	0.732942	-3.1139	4.38051	-0.710854	0.477174	NA
Rpl19-ps11	0.732942	-3.1139	4.38051	-0.710854	0.477174	NA
Scube3	0.732942	-3.1139	4.38051	-0.710854	0.477174	NA
Sgcg	0.732942	-3.1139	4.38051	-0.710854	0.477174	NA
Slc44a5	0.732942	-3.1139	4.38051	-0.710854	0.477174	NA
Tnip3	0.732942	-3.1139	4.38051	-0.710854	0.477174	NA
Zap70	0.732942	-3.1139	4.38051	-0.710854	0.477174	NA
Greb1	0.729666	-3.107	4.38136	-0.709142	0.478236	NA
Ism1	9.44671	-3.10615	1.35183	-2.29774	0.0215763	0.0618114
G430095P16Rik	4.96505	-3.1022	2.11509	-1.4667	0.142458	0.271899
Mospd1	78.6512	-3.10091	0.561665	-5.52092	3.37232e-08	4.57861e-07
Spink1	6.07402	-3.09733	1.55013	-1.99811	0.0457049	0.112183
Cgnl1	5.15885	-3.09709	1.87912	-1.64816	0.0993193	0.206284
Traf3ip3	1.67343	-3.09626	3.49165	-0.886762	0.375207	NA
Gm3373	158.872	-3.09284	0.549216	-5.63137	1.78784e-08	2.57028e-07
Acot12	8.46541	-3.09142	1.28012	-2.41495	0.0157375	0.04768
3425401B19Rik	78.1889	-3.09072	0.470971	-6.56245	5.29317e-11	1.22798e-09
Zcchc12	432.199	-3.08762	0.322639	-9.56989	1.07019e-21	1.06976e-19
Cd248	9.34388	-3.08257	1.23477	-2.49647	0.0125435	0.0397935
Kdr	19.0884	-3.08192	1.23143	-2.50272	0.0123242	0.0392467
Astn1	420.663	-3.08079	0.317891	-9.69134	3.28201e-22	3.41834e-20
Pter	36.6653	-3.07792	0.71157	-4.32553	1.52167e-05	0.000119032
Sp9	0.916343	-3.07229	3.40765	-0.901584	0.367278	NA
Kdelr3	473.154	-3.07105	0.407048	-7.54468	4.53383e-14	1.82013e-12
Gm46233	1.63268	-3.06969	2.8093	-1.09269	0.274531	NA
Actn2	27.4167	-3.06791	0.874892	-3.50662	0.000453841	0.00237426
Retreg1	1354.08	-3.06495	0.167689	-18.2776	1.24735e-74	1.327e-71
Wnk2	801.472	-3.06467	0.237605	-12.8982	4.60939e-38	1.52561e-35
Gm44578	1.60307	-3.06345	2.91909	-1.04945	0.29397	NA
Rbm24	138.621	-3.06167	0.551147	-5.55508	2.77487e-08	3.82321e-07
Itgb7	1.36402	-3.05698	3.10689	-0.983938	0.325146	NA
Cyp26b1	2.31441	-3.05351	2.50348	-1.21971	0.222576	NA
Pde3a	358.066	-3.05285	0.291525	-10.472	1.16173e-25	1.60212e-23
4933428G20Rik	0.708054	-3.0524	4.38278	-0.696454	0.486145	NA
Accsl	0.708054	-3.0524	4.38278	-0.696454	0.486145	NA
Adam8	0.708054	-3.0524	4.38278	-0.696454	0.486145	NA
Arl9	0.708054	-3.0524	4.38278	-0.696454	0.486145	NA
Ccl24	0.708054	-3.0524	4.38278	-0.696454	0.486145	NA
Ccl3	0.708054	-3.0524	4.38278	-0.696454	0.486145	NA
Cxcl1	0.708054	-3.0524	4.38278	-0.696454	0.486145	NA
Cyp1b1	0.708054	-3.0524	4.38278	-0.696454	0.486145	NA
Esx1	0.708054	-3.0524	4.38278	-0.696454	0.486145	NA
Gm11799	0.708054	-3.0524	4.38278	-0.696454	0.486145	NA
Gm12176	0.708054	-3.0524	4.38278	-0.696454	0.486145	NA
Gm1335	0.708054	-3.0524	4.38278	-0.696454	0.486145	NA
Gm14408	0.708054	-3.0524	4.38278	-0.696454	0.486145	NA
Gm14554	0.708054	-3.0524	4.38278	-0.696454	0.486145	NA
Gm18029	0.708054	-3.0524	4.38278	-0.696454	0.486145	NA
Gm21972	0.708054	-3.0524	4.38278	-0.696454	0.486145	NA
Gm28374	0.708054	-3.0524	4.38278	-0.696454	0.486145	NA
Gm3928	0.708054	-3.0524	4.38278	-0.696454	0.486145	NA
Gm44596	0.708054	-3.0524	4.38278	-0.696454	0.486145	NA
Gm45674	0.708054	-3.0524	4.38278	-0.696454	0.486145	NA
Gm7168	0.708054	-3.0524	4.38278	-0.696454	0.486145	NA
H2-M2	0.708054	-3.0524	4.38278	-0.696454	0.486145	NA
Hspb7	0.708054	-3.0524	4.38278	-0.696454	0.486145	NA
Kcne4	0.708054	-3.0524	4.38278	-0.696454	0.486145	NA
Nr2e3	0.708054	-3.0524	4.38278	-0.696454	0.486145	NA
Olfml1	0.708054	-3.0524	4.38278	-0.696454	0.486145	NA
Olfr148	0.708054	-3.0524	4.38278	-0.696454	0.486145	NA
Olfr1487	0.708054	-3.0524	4.38278	-0.696454	0.486145	NA
Potegl	0.708054	-3.0524	4.38278	-0.696454	0.486145	NA
Rhox3a	0.708054	-3.0524	4.38278	-0.696454	0.486145	NA
Rhox3h	0.708054	-3.0524	4.38278	-0.696454	0.486145	NA
Xlr4d-ps	0.708054	-3.0524	4.38278	-0.696454	0.486145	NA
Zfp986	0.708054	-3.0524	4.38278	-0.696454	0.486145	NA
1700122O11Rik	1.58248	-3.05083	2.8353	-1.07602	0.281919	NA
Olfr676	0.706226	-3.04823	4.38339	-0.695405	0.486802	NA
Chil6	116.312	-3.03971	0.565814	-5.37228	7.77465e-08	9.96521e-07
Tmf1	333.955	-3.03586	0.260417	-11.6577	2.09626e-31	4.46025e-29
Sycp1	1.56434	-3.03481	2.91653	-1.04055	0.298082	NA
Adgrg2	3.03315	-3.03474	1.97779	-1.53441	0.12493	0.246656
Iyd	10.0013	-3.02751	1.45853	-2.07574	0.0379183	0.0967876
Gm21244	5.75378	-3.02441	1.57314	-1.92253	0.0545389	0.128705
Gm1043	15.0497	-3.02269	1.10268	-2.74122	0.00612112	0.0219365
Dclk3	7.64703	-3.02122	1.41736	-2.13159	0.0330407	0.0871606
Sulf1	1.3413	-3.01925	3.01527	-1.00132	0.316672	NA
Bsn	942.166	-3.01882	0.252719	-11.9453	6.86611e-33	1.59787e-30
Gm10406	54.0597	-3.01813	0.925909	-3.25964	0.00111554	0.00513476
Gpr179	203.146	-3.01532	0.501655	-6.01074	1.84675e-09	3.19831e-08
Mgst2	9.69094	-3.01476	1.64237	-1.83561	0.0664149	0.150263
Ptgis	0.69107	-3.01428	4.38768	-0.686987	0.492091	NA
Atoh8	0.690471	-3.01313	4.38768	-0.686726	0.492255	NA
Serpina9	2.61838	-3.01099	2.59838	-1.1588	0.24654	0.404968
Slc22a4	124.394	-3.0092	0.481699	-6.24705	4.18282e-10	8.12242e-09
Gm13511	0.686404	-3.00914	4.38456	-0.686304	0.492521	NA
Gc	10195.1	-3.00815	0.267832	-11.2315	2.85575e-29	5.00394e-27
Gm14407	0.683864	-3.00405	4.38472	-0.685119	0.493269	NA
Gfra2	1.92806	-3.00394	2.68927	-1.11701	0.263991	NA
Stat4	1.58136	-3.00186	2.79086	-1.0756	0.282106	NA
1600014C23Rik	0.682644	-3.0016	4.3848	-0.684547	0.49363	NA
Plekhg1	26.4315	-3.00105	1.08961	-2.75424	0.00588289	0.0212206
Fam186b	0.676105	-2.99941	4.38832	-0.683499	0.494292	NA
Gm19120	0.681063	-2.99842	4.3849	-0.683806	0.494098	NA
Siah1-ps2	0.68028	-2.99684	4.38495	-0.683437	0.494331	NA
Ct55	0.679058	-2.99437	4.38503	-0.682862	0.494694	NA
Pcp4l1	217.089	-2.99416	0.372882	-8.02978	9.76477e-16	4.9637e-14
S100a9	0.678917	-2.99409	4.38504	-0.682796	0.494736	NA
Osm	0.678487	-2.99322	4.38507	-0.682593	0.494864	NA
Olfr313	0.678368	-2.99298	4.38508	-0.682537	0.4949	NA
Ttbk1	62.0974	-2.99293	0.496012	-6.03399	1.59956e-09	2.81605e-08
Olfr484	0.678031	-2.99229	4.3851	-0.682378	0.495	NA
Olfr750	0.677951	-2.99213	4.38511	-0.68234	0.495024	NA
Gvin-ps7	0.677884	-2.992	4.38511	-0.682308	0.495044	NA
Lama1	0.677823	-2.99187	4.38512	-0.68228	0.495062	NA
Cachd1	9.36828	-2.99102	1.43326	-2.08687	0.0369003	0.0948556
Gm10340	8.52114	-2.99019	1.68683	-1.77267	0.076284	0.168048
Prag1	15.9438	-2.98976	1.23386	-2.42311	0.0153884	0.0468511
Procr	5.4852	-2.9875	1.95235	-1.53021	0.125966	0.24833
Pagr1b	6.76561	-2.98292	1.76815	-1.68703	0.0915971	0.194099
Gm5124	66.6183	-2.98186	0.458363	-6.50545	7.7461e-11	1.7271e-09
Sh3bgrl2	187.924	-2.98051	0.628369	-4.74324	2.10322e-06	2.02753e-05
Mef2b	1.52486	-2.97911	2.80615	-1.06164	0.288401	NA
Vmn1r61	4.20753	-2.97745	1.73141	-1.71967	0.0854921	0.183926
Gm47726	1.49122	-2.97623	2.83114	-1.05125	0.293144	NA
Abi3	0.669714	-2.97292	4.38768	-0.677561	0.49805	NA
Slc16a1	5.63577	-2.97145	1.58478	-1.87498	0.0607949	0.139929
Hspb1	167.16	-2.97129	0.389666	-7.62522	2.43628e-14	1.01927e-12
Cabp2	0.667072	-2.96993	4.38586	-0.67716	0.498304	NA
Gm49027	2.35323	-2.96725	3.14482	-0.943537	0.345406	NA
Rftn1	0.666472	-2.96655	4.38768	-0.676109	0.498972	NA
L3mbtl1	0.663287	-2.96026	4.38768	-0.674676	0.499882	NA
Boll	0.662974	-2.95964	4.38768	-0.674535	0.499971	NA
C1rl	419.486	-2.95963	0.366765	-8.06955	7.05575e-16	3.6489e-14
Gm3558	187.84	-2.95695	0.423309	-6.98534	2.84175e-12	8.13943e-11
Mab21l3	1.5252	-2.95628	2.8405	-1.04076	0.297987	NA
Cbln3	11.639	-2.95492	1.02905	-2.87149	0.00408535	0.015558
Ptpre	7.07892	-2.95379	1.32375	-2.23139	0.0256555	0.0710777
Car12	1.05672	-2.95229	4.03485	-0.731698	0.464353	NA
Rasd2	240.142	-2.95153	0.433908	-6.80221	1.03027e-11	2.74015e-10
Fabp5	201.737	-2.95089	0.386912	-7.62677	2.40703e-14	1.00987e-12
Gm3565	1.52246	-2.95075	2.81245	-1.04917	0.294098	NA
Ifit1bl1	31.4821	-2.95038	0.739107	-3.99181	6.55696e-05	0.000434235
Txnip	22331.4	-2.94633	0.235063	-12.5342	4.85352e-36	1.50601e-33
Epn3	1.41216	-2.94446	2.8926	-1.01793	0.308712	NA
Gm55978	0.653436	-2.94065	4.38768	-0.670207	0.502726	NA
Rsph4a	260.909	-2.93936	0.436395	-6.73555	1.63315e-11	4.23029e-10
Olfr12	1.51893	-2.936	2.81487	-1.04303	0.296934	NA
Rspo4	2988.46	-2.93543	0.304105	-9.6527	4.78774e-22	4.91784e-20
Hic1	38.9148	-2.93495	0.627434	-4.67771	2.9009e-06	2.71394e-05
Oprl1	1.61883	-2.93454	2.75991	-1.06328	0.287657	NA
Gm4462	1.46457	-2.93172	2.8797	-1.01806	0.308647	NA
Gm10157	0.648877	-2.93149	4.38768	-0.66812	0.504057	NA
Gm13717	0.648711	-2.93116	4.38768	-0.668044	0.504106	NA
Rpl36a-ps1	0.648253	-2.93024	4.38768	-0.667834	0.50424	NA
Gm12990	0.648185	-2.9301	4.38768	-0.667802	0.50426	NA
Bves	0.648106	-2.92994	4.38768	-0.667766	0.504283	NA
Gm11353	0.647844	-2.92941	4.38768	-0.667645	0.50436	NA
Gm29797	0.647703	-2.92913	4.38768	-0.667581	0.504401	NA
Rhox3d-ps	3.01019	-2.92876	2.99939	-0.97645	0.328841	0.496574
Cyb5r2	0.647491	-2.9287	4.38768	-0.667483	0.504464	NA
Gm8734	0.647457	-2.92863	4.38768	-0.667468	0.504474	NA
Gm5171	0.647436	-2.92859	4.38768	-0.667458	0.50448	NA
Bpifb4	0.647424	-2.92857	4.38768	-0.667453	0.504483	NA
P2ry6	0.647366	-2.92845	4.38768	-0.667426	0.5045	NA
Vmn1r89	0.647362	-2.92844	4.38768	-0.667424	0.504501	NA
Dll3	0.647321	-2.92836	4.38768	-0.667405	0.504513	NA
Wnt8b	0.647294	-2.9283	4.38768	-0.667392	0.504522	NA
Olr1	0.647288	-2.92829	4.38768	-0.66739	0.504523	NA
Olfr1393	0.645689	-2.92506	4.38768	-0.666654	0.504993	NA
Robo3	0.647792	-2.92387	4.40522	-0.663728	0.506865	NA
Ccn2	2.69355	-2.91895	2.16322	-1.34936	0.177223	0.319675
Rpl3-ps2	1.46243	-2.91439	3.63817	-0.80106	0.423097	NA
Lpin1	2572.33	-2.91114	0.248784	-11.7015	1.25271e-31	2.78475e-29
Top1mt	50.0064	-2.91004	0.522392	-5.5706	2.53862e-08	3.51788e-07
Spem1	1.48824	-2.90796	2.86594	-1.01466	0.310267	NA
Bnc2	2.40679	-2.9068	2.16079	-1.34525	0.178545	NA
Lipk	1.46003	-2.90669	2.88365	-1.00799	0.313459	NA
Jakmip2	15.5479	-2.90508	1.66498	-1.74481	0.0810175	0.17644
Tgfb3	95.2599	-2.90319	0.445711	-6.51362	7.33602e-11	1.64801e-09
Gm13889	16.5945	-2.89964	0.96539	-3.0036	0.00266807	0.0108932
Ahnak	6.93554	-2.8995	1.26488	-2.29231	0.0218875	0.0624985
Rbp1	26.3227	-2.89922	0.752306	-3.85378	0.000116309	0.000719696
Clmn	132.781	-2.89914	0.510472	-5.67934	1.35214e-08	1.98412e-07
Gm47579	1.45156	-2.89833	2.99861	-0.966559	0.333764	NA
Marchf11	1.36856	-2.89816	2.9751	-0.97414	0.329987	NA
Rapgef3	66.0181	-2.89754	2.08361	-1.39063	0.164337	0.301767
Car5b	30.6414	-2.89202	0.788926	-3.66577	0.000246593	0.00139331
Matk	12.61	-2.87933	1.0324	-2.78896	0.0052877	0.0193359
Gm48443	25.4294	-2.87895	2.93388	-0.981277	0.326456	0.494156
Paqr5	0.636912	-2.87878	4.397	-0.654713	0.512653	NA
Olfr1116	4.07364	-2.87613	1.65736	-1.73537	0.082676	0.179122
Pdgfb	45.1793	-2.87416	0.721708	-3.98244	6.82126e-05	0.000448547
Hepacam	6.60875	-2.87396	1.59462	-1.80229	0.0714998	0.159419
Tnfrsf13c	1.42874	-2.87219	2.99061	-0.960403	0.336853	NA
Zfp385a	134	-2.87198	0.340181	-8.4425	3.10609e-17	1.94379e-15
Scn3a	968.697	-2.86927	0.290826	-9.86592	5.84942e-23	6.6001e-21
Olfr536	1.41782	-2.86871	2.99784	-0.956926	0.338605	NA
Icam4	1.43604	-2.86854	2.89542	-0.990717	0.321824	NA
Fhl2	52.8856	-2.8666	0.555446	-5.16091	2.45759e-07	2.86187e-06
Dbn1	695.291	-2.86345	0.307208	-9.32087	1.15387e-20	1.04156e-18
Cd109	0.616561	-2.86165	4.39047	-0.651786	0.51454	NA
Olfr1274	0.616397	-2.86128	4.39049	-0.651699	0.514596	NA
Fut2	0.616184	-2.8608	4.39052	-0.651586	0.514668	NA
Ccr7	0.616101	-2.86062	4.39053	-0.651543	0.514696	NA
Drd3	0.61583	-2.86001	4.39056	-0.651399	0.514789	NA
Got2-ps1	0.615696	-2.85971	4.39058	-0.651329	0.514834	NA
Asmt	0.61559	-2.85947	4.39059	-0.651273	0.51487	NA
Rpsa-ps5	0.615096	-2.85836	4.39065	-0.651011	0.515039	NA
Gm6012	0.61464	-2.85733	4.3907	-0.65077	0.515195	NA
Gm7776	0.614603	-2.85725	4.3907	-0.65075	0.515208	NA
Gm9687	0.614044	-2.85599	4.39077	-0.650453	0.515399	NA
Kcnab3	809.221	-2.85241	0.355187	-8.03072	9.69007e-16	4.9426e-14
Gm13792	0.612303	-2.85207	4.39098	-0.649528	0.515997	NA
Gm14686	0.603333	-2.8471	4.39253	-0.648167	0.516877	NA
Gm11688	0.6093	-2.84526	4.39136	-0.647922	0.517035	NA
Ctla2b	1.2824	-2.84293	3.77583	-0.752928	0.451493	NA
Lepr	2.75408	-2.84076	2.37153	-1.19786	0.230971	0.38683
Lime1	32.0046	-2.83853	0.708764	-4.0049	6.20428e-05	0.000414193
Cideb	1.43105	-2.83775	3.63862	-0.779897	0.435452	NA
Chst15	2.7173	-2.83487	2.05043	-1.38257	0.166796	0.304967
1700109H08Rik	3.44184	-2.83413	1.86023	-1.52354	0.127624	0.250571
Tex14	2.66429	-2.83402	2.35683	-1.20247	0.229181	0.385044
Ankrd1	1.42897	-2.83347	3.64044	-0.778332	0.436374	NA
Gm28043	54.8083	-2.8307	1.87506	-1.50966	0.131129	0.255567
Htr5b	9.58542	-2.8258	1.3457	-2.09987	0.0357405	0.0927224
Cd83	97.209	-2.82126	0.565338	-4.99039	6.02582e-07	6.54144e-06
Ccl9	0.652399	-2.82051	4.44573	-0.634431	0.5258	NA
Gm49353	16.033	-2.81161	1.2276	-2.29034	0.0220018	0.0627649
Igsf10	30.5218	-2.8077	0.731253	-3.83958	0.000123245	0.000754463
Pde6h	3.892	-2.8021	1.67676	-1.67114	0.0946945	0.198897
Col4a2	19.2819	-2.80025	1.179	-2.37511	0.0175439	0.0521658
Gm5239	1.3446	-2.79915	2.93275	-0.954443	0.339859	NA
Gm8206	23.6002	-2.79755	0.786718	-3.55598	0.000376572	0.00201533
Atp6v0d2	1.40383	-2.79568	2.89834	-0.964581	0.334755	NA
Ccdc74a	3.67847	-2.79485	2.17221	-1.28664	0.19822	0.347512
Olfr912	1.37425	-2.79411	2.91827	-0.957454	0.338338	NA
2310057J18Rik	0.586353	-2.79333	4.39348	-0.63579	0.524914	NA
Adam19	0.586353	-2.79333	4.39348	-0.63579	0.524914	NA
Adamts3	0.586353	-2.79333	4.39348	-0.63579	0.524914	NA
Adtrp	0.586353	-2.79333	4.39348	-0.63579	0.524914	NA
Angpt1	0.586353	-2.79333	4.39348	-0.63579	0.524914	NA
Casp12	0.586353	-2.79333	4.39348	-0.63579	0.524914	NA
Ccdc105	0.586353	-2.79333	4.39348	-0.63579	0.524914	NA
Cct3-ps1	0.586353	-2.79333	4.39348	-0.63579	0.524914	NA
Cd19	0.586353	-2.79333	4.39348	-0.63579	0.524914	NA
Cdh18	0.586353	-2.79333	4.39348	-0.63579	0.524914	NA
Cyp24a1	0.586353	-2.79333	4.39348	-0.63579	0.524914	NA
Eid3	0.586353	-2.79333	4.39348	-0.63579	0.524914	NA
Gcsam	0.586353	-2.79333	4.39348	-0.63579	0.524914	NA
Ggt6	0.586353	-2.79333	4.39348	-0.63579	0.524914	NA
Gjd4	0.586353	-2.79333	4.39348	-0.63579	0.524914	NA
Gm10601	0.586353	-2.79333	4.39348	-0.63579	0.524914	NA
Gm1123	0.586353	-2.79333	4.39348	-0.63579	0.524914	NA
Gm12543	0.586353	-2.79333	4.39348	-0.63579	0.524914	NA
Gm16209	0.586353	-2.79333	4.39348	-0.63579	0.524914	NA
Gm18943	0.586353	-2.79333	4.39348	-0.63579	0.524914	NA
Gm3149	0.586353	-2.79333	4.39348	-0.63579	0.524914	NA
Gm4799	0.586353	-2.79333	4.39348	-0.63579	0.524914	NA
Gm5678	0.586353	-2.79333	4.39348	-0.63579	0.524914	NA
Gm5835	0.586353	-2.79333	4.39348	-0.63579	0.524914	NA
Gm6142	0.586353	-2.79333	4.39348	-0.63579	0.524914	NA
Gm6210	0.586353	-2.79333	4.39348	-0.63579	0.524914	NA
Gm7002	0.586353	-2.79333	4.39348	-0.63579	0.524914	NA
Gm8362	0.586353	-2.79333	4.39348	-0.63579	0.524914	NA
Gm8775	0.586353	-2.79333	4.39348	-0.63579	0.524914	NA
Gm9385	0.586353	-2.79333	4.39348	-0.63579	0.524914	NA
Gm9644	0.586353	-2.79333	4.39348	-0.63579	0.524914	NA
Gm9791	0.586353	-2.79333	4.39348	-0.63579	0.524914	NA
Ifi27l2b	0.586353	-2.79333	4.39348	-0.63579	0.524914	NA
Ighj1	0.586353	-2.79333	4.39348	-0.63579	0.524914	NA
Ighv1-69	0.586353	-2.79333	4.39348	-0.63579	0.524914	NA
Ighv1-80	0.586353	-2.79333	4.39348	-0.63579	0.524914	NA
Ighv6-3	0.586353	-2.79333	4.39348	-0.63579	0.524914	NA
Il9r	0.586353	-2.79333	4.39348	-0.63579	0.524914	NA
Lbx2	0.586353	-2.79333	4.39348	-0.63579	0.524914	NA
Mab21l1	0.586353	-2.79333	4.39348	-0.63579	0.524914	NA
Mgl2	0.586353	-2.79333	4.39348	-0.63579	0.524914	NA
Mid1-ps1	0.586353	-2.79333	4.39348	-0.63579	0.524914	NA
Myb	0.586353	-2.79333	4.39348	-0.63579	0.524914	NA
Olfr1012	0.586353	-2.79333	4.39348	-0.63579	0.524914	NA
Olfr1044	0.586353	-2.79333	4.39348	-0.63579	0.524914	NA
Olfr1342	0.586353	-2.79333	4.39348	-0.63579	0.524914	NA
Plce1	0.586353	-2.79333	4.39348	-0.63579	0.524914	NA
Ppp1r32	0.586353	-2.79333	4.39348	-0.63579	0.524914	NA
Rpl21-ps8	0.586353	-2.79333	4.39348	-0.63579	0.524914	NA
Sirpb1a	0.586353	-2.79333	4.39348	-0.63579	0.524914	NA
Slc27a6	0.586353	-2.79333	4.39348	-0.63579	0.524914	NA
Syce1l	0.586353	-2.79333	4.39348	-0.63579	0.524914	NA
Tas1r1	0.586353	-2.79333	4.39348	-0.63579	0.524914	NA
Tcp10c	0.586353	-2.79333	4.39348	-0.63579	0.524914	NA
Tcte1	0.586353	-2.79333	4.39348	-0.63579	0.524914	NA
Timp4	0.586353	-2.79333	4.39348	-0.63579	0.524914	NA
Tmem88	0.586353	-2.79333	4.39348	-0.63579	0.524914	NA
Xcr1	0.586353	-2.79333	4.39348	-0.63579	0.524914	NA
Zdhhc19	0.586353	-2.79333	4.39348	-0.63579	0.524914	NA
Zfp534	0.586353	-2.79333	4.39348	-0.63579	0.524914	NA
Spink10	6.72614	-2.79105	1.423	-1.96138	0.0498344	0.12018
Olfm1	846.466	-2.7883	0.298221	-9.34978	8.78341e-21	8.02577e-19
Etfbl	8.01239	-2.78559	1.40043	-1.98909	0.0466913	0.114172
Crp	2.74634	-2.77996	2.32768	-1.1943	0.23236	0.388348
Mfsd2a	9.68802	-2.77618	1.16053	-2.39217	0.016749	0.0502437
Plau	1.60375	-2.776	2.78432	-0.997014	0.318758	NA
Glra3	0.589808	-2.77479	4.39887	-0.630797	0.528173	NA
Gm48082	60.7029	-2.76944	0.684959	-4.04322	5.2723e-05	0.000360967
Cysltr1	2.75179	-2.76884	2.46672	-1.12248	0.261658	0.423007
Dmbt1	233.849	-2.7671	2.15972	-1.28123	0.200112	0.349861
Rbp7	2.75045	-2.76395	2.26182	-1.222	0.221707	0.376051
Tmem269	1.33433	-2.76284	2.94018	-0.939685	0.347379	NA
Fkbp7	19.6983	-2.76162	0.789505	-3.49791	0.000468918	0.00244369
Cd14	4.08826	-2.76119	2.06263	-1.33867	0.180677	0.32414
Susd2	148.669	-2.76054	0.405526	-6.80731	9.94418e-12	2.65904e-10
Gm2058	3.56916	-2.7599	2.20329	-1.25263	0.210342	0.362289
Nr4a3	2.85165	-2.75635	2.32752	-1.18425	0.236315	0.392734
Reg3d	2.46961	-2.75543	2.42968	-1.13407	0.256764	NA
Nckap1l	2.57935	-2.75264	2.08579	-1.31971	0.186931	0.332953
Cmah	5.28721	-2.74626	1.5978	-1.71877	0.0856557	0.184172
Sipa1	56.1812	-2.74453	0.708618	-3.87307	0.000107472	0.000669965
Omp	5.0654	-2.74433	1.66042	-1.65279	0.0983726	0.204889
Ablim3	7.64839	-2.74091	1.34414	-2.03916	0.0414337	0.104049
Islr2	4.13421	-2.73901	1.70027	-1.61093	0.107195	0.218439
Parvb	71.0843	-2.73861	0.46233	-5.9235	3.15167e-09	5.21567e-08
Pygm	0.573735	-2.73757	4.39966	-0.622224	0.533795	NA
Gm2115	318.689	-2.73752	0.360543	-7.59277	3.13133e-14	1.28479e-12
Mgll	5.33118	-2.7374	1.40245	-1.95188	0.0509527	0.122342
Gm10040	8.13529	-2.73702	1.77127	-1.54523	0.122291	0.243016
Gimap8	3.40638	-2.73632	2.20821	-1.23916	0.215286	0.368235
Gm8237	8.50426	-2.73547	1.88693	-1.44969	0.147144	0.278441
Snai3	2.36388	-2.73504	2.61973	-1.04402	0.296478	NA
Lrriq4	3.59185	-2.72881	2.21546	-1.23171	0.218056	0.371509
Mgarp	90.6915	-2.72832	0.677802	-4.02524	5.69171e-05	0.000385154
Tacc2	2630.67	-2.72746	0.234753	-11.6184	3.32183e-31	6.96835e-29
Kcnd3	2.24575	-2.72729	2.47551	-1.10171	0.270588	NA
Myl4	33.4687	-2.72631	0.616618	-4.4214	9.80656e-06	8.0562e-05
Uaca	1321.58	-2.7263	0.184606	-14.7682	2.34806e-49	1.51991e-46
Adm	1.30267	-2.72455	2.98769	-0.911925	0.361808	NA
Bambi	3810.13	-2.72361	0.17528	-15.5386	1.89983e-54	1.4148e-51
Mpeg1	13.5343	-2.72193	1.22101	-2.22924	0.0257982	0.0713535
Sulf2	40.297	-2.72072	0.652278	-4.17111	3.03121e-05	0.000220983
Cers3	0.561406	-2.71751	4.41023	-0.616183	0.537774	NA
Lrg1	2.41751	-2.7152	2.50925	-1.08208	0.279218	NA
Trim47	0.558167	-2.7141	4.40703	-0.615856	0.53799	NA
Xntrpc	6.07008	-2.71409	1.86665	-1.45399	0.145949	0.277018
Kcnk10	14.6177	-2.71209	1.11458	-2.43329	0.0149622	0.0458157
Muc1	8.53231	-2.71145	1.48536	-1.82545	0.0679336	0.153095
Gm48111	32.5386	-2.71005	1.07288	-2.52595	0.0115386	0.0371901
Ntn4	169.037	-2.70812	0.480408	-5.63713	1.72913e-08	2.49309e-07
Exoc3l2	4.46806	-2.70625	1.67561	-1.61509	0.106291	0.217012
Smim18	13.4333	-2.70599	0.96869	-2.79345	0.00521485	0.0190976
Shroom4	38.3384	-2.70117	0.718344	-3.76027	0.00016973	0.00100515
Gas7	18.1853	-2.6999	1.4158	-1.90698	0.0565236	0.132368
Arhgef3	2037.53	-2.69571	0.203262	-13.2622	3.83439e-40	1.46434e-37
Maml2	120.368	-2.69256	0.385303	-6.98815	2.78529e-12	7.9931e-11
Col2a1	0.572711	-2.69242	4.43373	-0.607259	0.543679	NA
Itih5	17.527	-2.69173	1.00728	-2.67227	0.0075339	0.0260486
Serpinf2	1.44659	-2.69123	2.96691	-0.907084	0.364362	NA
Ephb4	1.35322	-2.69079	3.04469	-0.883764	0.376823	NA
Plekhg6	21.2934	-2.68742	0.884408	-3.03866	0.0023763	0.00986968
Gm47630	1.2508	-2.68571	3.04495	-0.882021	0.377766	NA
Sash3	1.28207	-2.68335	3.08483	-0.869854	0.38438	NA
Stbd1	27.9297	-2.68198	0.974295	-2.75274	0.00590992	0.0212974
Sptssb	1.23339	-2.68134	3.81878	-0.702146	0.482588	NA
Tle1	1440.72	-2.67913	0.191802	-13.9683	2.43536e-44	1.13351e-41
Asb9	97.9846	-2.67638	0.510149	-5.24627	1.55208e-07	1.87316e-06
Ndst4	158.825	-2.66753	0.418538	-6.37346	1.84807e-10	3.80707e-09
Sycn	44.7726	-2.6675	1.87583	-1.42204	0.155015	0.289322
Cyp4x1	78.0076	-2.66564	0.556159	-4.79295	1.64343e-06	1.62101e-05
Flt1	18.0816	-2.6624	0.933472	-2.85215	0.00434244	0.0163987
Layn	1.23039	-2.65419	3.03421	-0.874756	0.381707	NA
Cysrt1	0.538472	-2.65242	4.4018	-0.602577	0.54679	NA
Clec14a	4.81891	-2.6482	1.65221	-1.60282	0.108975	0.221414
Gm47102	18.4186	-2.64683	1.06755	-2.47934	0.0131626	0.0412636
Irf5	0.535303	-2.64452	4.40203	-0.600749	0.548007	NA
Gm13071	1.27274	-2.64169	3.02634	-0.8729	0.382718	NA
Ces1g	1.28169	-2.64013	3.76699	-0.700858	0.483391	NA
Apol10a	1.28145	-2.63954	3.7672	-0.700664	0.483513	NA
Prrt4	1.28135	-2.63931	3.76729	-0.700586	0.483562	NA
Clca1	1.2813	-2.63918	3.76733	-0.700544	0.483587	NA
Tex11	10.6907	-2.63898	1.26099	-2.09278	0.036369	0.0939926
Slc30a10	1.28104	-2.63854	3.76756	-0.700331	0.48372	NA
Gm3500	12.1353	-2.63753	4.19316	-0.629007	0.529345	0.685765
C1qb	7.02749	-2.63577	1.31187	-2.00916	0.0445198	0.109854
4930451I11Rik	0.531041	-2.63549	4.40098	-0.598841	0.549279	NA
4930455H04Rik	0.531041	-2.63549	4.40098	-0.598841	0.549279	NA
5730416F02Rik	0.531041	-2.63549	4.40098	-0.598841	0.549279	NA
Adamts20	0.531041	-2.63549	4.40098	-0.598841	0.549279	NA
Batf	0.531041	-2.63549	4.40098	-0.598841	0.549279	NA
Bmp5	0.531041	-2.63549	4.40098	-0.598841	0.549279	NA
C1ql2	0.531041	-2.63549	4.40098	-0.598841	0.549279	NA
Camkv	0.531041	-2.63549	4.40098	-0.598841	0.549279	NA
Catspere1	0.531041	-2.63549	4.40098	-0.598841	0.549279	NA
Cd86	0.531041	-2.63549	4.40098	-0.598841	0.549279	NA
Cpz	0.531041	-2.63549	4.40098	-0.598841	0.549279	NA
Cyp4f15	0.531041	-2.63549	4.40098	-0.598841	0.549279	NA
Evi2b	0.531041	-2.63549	4.40098	-0.598841	0.549279	NA
F830045P16Rik	0.531041	-2.63549	4.40098	-0.598841	0.549279	NA
Fam131b	0.531041	-2.63549	4.40098	-0.598841	0.549279	NA
Fgf6	0.531041	-2.63549	4.40098	-0.598841	0.549279	NA
Fibcd1	0.531041	-2.63549	4.40098	-0.598841	0.549279	NA
Gm10840	0.531041	-2.63549	4.40098	-0.598841	0.549279	NA
Gm12692	0.531041	-2.63549	4.40098	-0.598841	0.549279	NA
Gm13650	0.531041	-2.63549	4.40098	-0.598841	0.549279	NA
Gm13932	0.531041	-2.63549	4.40098	-0.598841	0.549279	NA
Gm14001	0.531041	-2.63549	4.40098	-0.598841	0.549279	NA
Gm14124	0.531041	-2.63549	4.40098	-0.598841	0.549279	NA
Gm14409	0.531041	-2.63549	4.40098	-0.598841	0.549279	NA
Gm15989	0.531041	-2.63549	4.40098	-0.598841	0.549279	NA
Gm17916	0.531041	-2.63549	4.40098	-0.598841	0.549279	NA
Gm18246	0.531041	-2.63549	4.40098	-0.598841	0.549279	NA
Gm18492	0.531041	-2.63549	4.40098	-0.598841	0.549279	NA
Gm2451	0.531041	-2.63549	4.40098	-0.598841	0.549279	NA
Gm26989	0.531041	-2.63549	4.40098	-0.598841	0.549279	NA
Gm28305	0.531041	-2.63549	4.40098	-0.598841	0.549279	NA
Gm36189	0.531041	-2.63549	4.40098	-0.598841	0.549279	NA
Gm40828	0.531041	-2.63549	4.40098	-0.598841	0.549279	NA
Gm4204	0.531041	-2.63549	4.40098	-0.598841	0.549279	NA
Gm45249	0.531041	-2.63549	4.40098	-0.598841	0.549279	NA
Gm4792	0.531041	-2.63549	4.40098	-0.598841	0.549279	NA
Gm5357	0.531041	-2.63549	4.40098	-0.598841	0.549279	NA
Gm5373	0.531041	-2.63549	4.40098	-0.598841	0.549279	NA
Gm6039	0.531041	-2.63549	4.40098	-0.598841	0.549279	NA
Gm7701	0.531041	-2.63549	4.40098	-0.598841	0.549279	NA
Gm7901	0.531041	-2.63549	4.40098	-0.598841	0.549279	NA
Gm8860	0.531041	-2.63549	4.40098	-0.598841	0.549279	NA
Gpr12	0.531041	-2.63549	4.40098	-0.598841	0.549279	NA
Hand2	0.531041	-2.63549	4.40098	-0.598841	0.549279	NA
Igkv14-111	0.531041	-2.63549	4.40098	-0.598841	0.549279	NA
Klri2	0.531041	-2.63549	4.40098	-0.598841	0.549279	NA
Krt8-ps	0.531041	-2.63549	4.40098	-0.598841	0.549279	NA
Lrrc52	0.531041	-2.63549	4.40098	-0.598841	0.549279	NA
Mmp25	0.531041	-2.63549	4.40098	-0.598841	0.549279	NA
Ngp	0.531041	-2.63549	4.40098	-0.598841	0.549279	NA
Nrn1	0.531041	-2.63549	4.40098	-0.598841	0.549279	NA
Olfr1245	0.531041	-2.63549	4.40098	-0.598841	0.549279	NA
Olfr129	0.531041	-2.63549	4.40098	-0.598841	0.549279	NA
Olfr222	0.531041	-2.63549	4.40098	-0.598841	0.549279	NA
Olfr224	0.531041	-2.63549	4.40098	-0.598841	0.549279	NA
Pilra	0.531041	-2.63549	4.40098	-0.598841	0.549279	NA
Rasgef1c	0.531041	-2.63549	4.40098	-0.598841	0.549279	NA
Slc17a7	0.531041	-2.63549	4.40098	-0.598841	0.549279	NA
Slitrk4	0.531041	-2.63549	4.40098	-0.598841	0.549279	NA
Stra6	0.531041	-2.63549	4.40098	-0.598841	0.549279	NA
Tulp2	0.531041	-2.63549	4.40098	-0.598841	0.549279	NA
Zfp385c	0.531041	-2.63549	4.40098	-0.598841	0.549279	NA
Pik3r6	0.531041	-2.63549	4.40098	-0.598841	0.549279	NA
Prl7d1	0.531041	-2.63549	4.40098	-0.598841	0.549279	NA
Sypl2	0.531041	-2.63549	4.40098	-0.598841	0.549279	NA
Ptchd1	0.906534	-2.63216	4.28576	-0.614163	0.539107	NA
Dpp6	630.975	-2.6286	0.672221	-3.91032	9.21757e-05	0.00058587
Erg	0.516685	-2.62228	4.40293	-0.595576	0.551459	NA
P2rx7	1.12826	-2.61991	3.14686	-0.832548	0.4051	NA
Map3k20	273.07	-2.61291	0.333008	-7.8464	4.28151e-15	1.9804e-13
Cdh13	2.2712	-2.61264	2.19139	-1.19223	0.23317	NA
Fmnl1	128.033	-2.61252	0.465211	-5.61579	1.95666e-08	2.79678e-07
Adgra1	11.6711	-2.61249	1.12893	-2.31413	0.0206605	0.0596006
Spata4	2.39685	-2.61063	2.71597	-0.961213	0.336445	NA
Nppc	1.23243	-2.61047	3.05627	-0.854136	0.39303	NA
Arhgef26	2.78271	-2.61042	2.57024	-1.01563	0.309804	0.476261
Dynlt2a2	17.9566	-2.60559	0.93629	-2.78288	0.00538783	0.019654
Trim66	135.885	-2.60557	0.366357	-7.11209	1.14296e-12	3.47412e-11
Inf2	1.3785	-2.60403	2.93702	-0.886623	0.375282	NA
Zar1	1.20051	-2.60308	3.06803	-0.848453	0.396186	NA
Gm43064	4.55843	-2.59769	2.01984	-1.28608	0.198414	0.347631
Ighj3	1.10675	-2.59656	3.16928	-0.819289	0.412622	NA
Calhm5	3.45999	-2.59617	2.02776	-1.28031	0.200435	0.350179
Tiam2	2.66567	-2.59608	2.37996	-1.09081	0.275357	0.437955
Olfr1009	1.2567	-2.59543	3.03676	-0.854672	0.392733	NA
Arhgap36	299.172	-2.59246	0.307047	-8.44318	3.08811e-17	1.94069e-15
Rnf39	7.49511	-2.58844	1.44327	-1.79345	0.0729012	0.161744
Olfr1278	4.7746	-2.58723	1.6393	-1.57825	0.114508	0.230438
Apoo-ps	7.44684	-2.58463	2.52332	-1.0243	0.305696	0.472159
Gm13771	0.510793	-2.58177	4.40409	-0.586221	0.557727	NA
Mt3	105.38	-2.58101	0.512118	-5.03987	4.65839e-07	5.16236e-06
Gabra4	196.747	-2.58093	0.54736	-4.71522	2.41449e-06	2.30227e-05
Rnf207	1.27387	-2.58057	3.10822	-0.83024	0.406403	NA
Rims1	7.96473	-2.57609	1.78568	-1.44264	0.149122	0.280929
Gm15549	1.19158	-2.57379	3.06279	-0.84034	0.400718	NA
Ubr4	7395.64	-2.57221	0.210371	-12.227	2.23028e-34	5.63014e-32
Spag4	2.8058	-2.57017	2.34444	-1.09628	0.272954	0.435732
Cabyr	2.57268	-2.56815	2.47957	-1.03573	0.30033	0.466339
Dnajc22	17.2654	-2.5677	0.881204	-2.91386	0.00356995	0.0139118
Rps17-ps1	0.50494	-2.56633	4.40468	-0.582637	0.560137	NA
Fcmr	15.1246	-2.56555	1.36902	-1.87401	0.0609292	0.140195
Zfp750	23.5013	-2.56409	0.801055	-3.20089	0.00137003	0.00614614
Gm12219	0.504051	-2.56397	4.40477	-0.582089	0.560507	NA
C1qtnf5	0.494622	-2.56387	4.4067	-0.58181	0.560695	NA
Ecscr	1.18874	-2.56294	3.06507	-0.836177	0.403056	NA
Gm48849	0.503652	-2.56291	4.40481	-0.581842	0.560673	NA
Col16a1	179.292	-2.56258	0.656566	-3.90299	9.50098e-05	0.000600882
a	0.503395	-2.56222	4.40484	-0.581683	0.56078	NA
Efemp1	0.502998	-2.56116	4.40488	-0.581437	0.560946	NA
Rab3c	115.326	-2.56049	0.655832	-3.90418	9.45458e-05	0.000598964
Gm6013	0.502436	-2.55966	4.40494	-0.581089	0.56118	NA
1700057G04Rik	0.502416	-2.55961	4.40494	-0.581077	0.561189	NA
Cntnap5b	26.4713	-2.55899	0.74932	-3.41508	0.000637634	0.00317729
Ptcra	2.21992	-2.55845	2.48431	-1.02984	0.303083	NA
Odf3b	1.41423	-2.55807	2.94468	-0.868708	0.385007	NA
Tigit	0.501833	-2.55806	4.40501	-0.580715	0.561432	NA
Gm17936	0.501797	-2.55796	4.40501	-0.580692	0.561448	NA
Pik3r5	186.272	-2.55764	0.354132	-7.22229	5.11203e-13	1.66241e-11
Nrip3	227.358	-2.55751	0.418754	-6.10743	1.01245e-09	1.83672e-08
9530050K03Rik	0.501474	-2.55709	4.40505	-0.580492	0.561583	NA
Gvin3	0.501144	-2.55704	4.40513	-0.580469	0.561598	NA
Lrrc34	1.22653	-2.55635	3.03402	-0.842561	0.399474	NA
Siglece	0.501195	-2.55635	4.40508	-0.580318	0.5617	NA
Gm5466	0.501181	-2.55631	4.40508	-0.58031	0.561706	NA
Ceacam18	0.501156	-2.55624	4.40508	-0.580294	0.561716	NA
Olfr763	0.50103	-2.55591	4.4051	-0.580216	0.561769	NA
Fcgr1	0.501018	-2.55588	4.4051	-0.580209	0.561774	NA
Gpr183	0.500997	-2.55582	4.4051	-0.580195	0.561783	NA
Tmem52b	0.500976	-2.55576	4.4051	-0.580182	0.561792	NA
Gm6198	0.500969	-2.55574	4.4051	-0.580178	0.561795	NA
Slc9c1	0.500911	-2.55559	4.40511	-0.580142	0.561819	NA
Tmem30c	0.50091	-2.55559	4.40511	-0.580142	0.561819	NA
Olfr1115	0.5009	-2.55556	4.40511	-0.580135	0.561824	NA
Tcf23	0.500863	-2.55546	4.40511	-0.580112	0.561839	NA
Olfr457	0.500853	-2.55543	4.40512	-0.580106	0.561843	NA
C3ar1	0.500852	-2.55543	4.40512	-0.580105	0.561844	NA
Zfp462	588.291	-2.55506	0.324364	-7.87715	3.34941e-15	1.58369e-13
Adra2b	1.22587	-2.55347	3.03452	-0.841473	0.400083	NA
Tcf7l1	357.049	-2.55244	0.435301	-5.86361	4.52907e-09	7.19147e-08
Gbp4	5.1207	-2.55015	1.44597	-1.76362	0.0777964	0.170698
Pak5	110.245	-2.5476	0.382874	-6.65387	2.85477e-11	7.05124e-10
Rdh9	5.9011	-2.54532	1.86674	-1.36351	0.172721	0.313415
Syne3	7.62536	-2.5436	1.31316	-1.93702	0.0527434	0.125469
Cacng4	98.8332	-2.53698	0.570687	-4.44547	8.76986e-06	7.28897e-05
Nuggc	6.09145	-2.53689	1.61671	-1.56917	0.116607	0.234
Klf2	63.1669	-2.53636	0.568775	-4.45933	8.22144e-06	6.88309e-05
Ebf3	0.493197	-2.53475	4.40602	-0.575293	0.565093	NA
Gm31166	6.88601	-2.53146	1.44905	-1.74699	0.0806399	0.175827
Svep1	1.49292	-2.53032	3.08269	-0.820813	0.411753	NA
Foxc1	3.29747	-2.52925	2.19729	-1.15108	0.2497	0.408819
Chgb	87450.3	-2.52915	0.175975	-14.3722	7.73099e-47	4.11234e-44
Pcdh20	2.19431	-2.52393	2.69634	-0.936057	0.349244	NA
Fam178b	1.1572	-2.52364	3.10488	-0.812799	0.416333	NA
Vmn1r58	9.14405	-2.52225	1.3649	-1.84794	0.0646108	0.146941
H2-T3	0.498537	-2.52139	4.42785	-0.56944	0.569058	NA
Gm4889	18.131	-2.52116	0.9597	-2.62703	0.00861347	0.0289867
G0s2	6.95084	-2.52021	1.55506	-1.62064	0.105094	0.215305
Gm20696	3.78161	-2.5202	1.767	-1.42626	0.153795	0.28758
1520401A03Rik	0.487889	-2.52019	4.40672	-0.571896	0.567392	NA
Tpbg	2.10276	-2.51972	2.59963	-0.969261	0.332415	NA
Nfe2	0.496693	-2.51698	4.42763	-0.56847	0.569716	NA
Slc16a4	1.13127	-2.51584	3.9268	-0.640685	0.521727	NA
Sftpd	30.2167	-2.51525	0.696279	-3.61242	0.000303349	0.0016678
Kmt2d	1296.83	-2.5138	0.348393	-7.21542	5.37666e-13	1.73333e-11
Olfr853	1.15555	-2.51064	3.10668	-0.808144	0.419008	NA
Erbb4	3.14233	-2.5104	2.23252	-1.12447	0.260815	0.422054
Rin3	1.19502	-2.51038	3.07277	-0.816976	0.413942	NA
Aipl1	12.6442	-2.51022	1.10973	-2.26202	0.0236961	0.0666409
Ednra	137.951	-2.50936	0.499744	-5.02129	5.13262e-07	5.63341e-06
Cdc42ep2	20.7792	-2.50918	0.752496	-3.33448	0.000854605	0.00407964
Cplx1	1.33097	-2.50761	3.01092	-0.832838	0.404936	NA
Nexmif	19.8376	-2.50755	0.778409	-3.22137	0.00127577	0.00577455
Pmel	13.4907	-2.50586	1.03943	-2.4108	0.0159178	0.0481086
Car9	0.988353	-2.50526	4.11951	-0.608146	0.543091	NA
Amy2a5	865.763	-2.5048	1.85754	-1.34845	0.177514	0.320083
Gm3252	4.74926	-2.50378	2.02276	-1.23781	0.215787	0.368908
Akap5	23.8909	-2.50079	0.825929	-3.02785	0.00246302	0.0101558
Stx11	2.36686	-2.49768	2.50787	-0.995938	0.31928	NA
Fjx1	19.4068	-2.49694	0.973508	-2.56489	0.010321	0.0337996
B430305J03Rik	2.07188	-2.49603	2.70748	-0.921903	0.356579	NA
Rpl7a-ps10	0.474346	-2.49291	4.40996	-0.565289	0.571877	NA
Gm11425	1.13528	-2.4908	3.19709	-0.779084	0.435931	NA
Pdgfc	3.42731	-2.49004	1.91396	-1.30099	0.193261	0.341249
Chst1	4.27957	-2.48988	2.08676	-1.19318	0.2328	0.388809
Islr	1.88167	-2.48926	2.72616	-0.913102	0.361189	NA
Gm3194	139.554	-2.48143	0.557872	-4.44803	8.66608e-06	7.21076e-05
Gm3383	139.554	-2.48143	0.557872	-4.44803	8.66608e-06	7.21076e-05
Penk	30.957	-2.48058	0.654258	-3.79144	0.000149777	0.000898785
Tppp	8.3514	-2.48008	1.25024	-1.98368	0.0472919	0.115224
B3gnt5	1.08462	-2.47737	3.98363	-0.621887	0.534016	NA
1700001L19Rik	12.5271	-2.47488	1.00617	-2.4597	0.0139053	0.043129
A4galt	1.73217	-2.4746	2.39312	-1.03405	0.301114	NA
Abcc2	55.5796	-2.47305	0.501978	-4.92662	8.3666e-07	8.78168e-06
Asxl3	0.470142	-2.46978	4.40978	-0.560068	0.575433	NA
Pax5	0.47012	-2.46971	4.40979	-0.560053	0.575443	NA
Aox2	0.470093	-2.46963	4.40979	-0.560034	0.575457	NA
Enpp6	0.470077	-2.46959	4.4098	-0.560022	0.575464	NA
Hsf5	0.470054	-2.46952	4.4098	-0.560006	0.575475	NA
Olfr922	0.470049	-2.4695	4.4098	-0.560003	0.575477	NA
Cacng5	0.470035	-2.46946	4.40981	-0.559993	0.575484	NA
Lrrc4c	0.470007	-2.46938	4.40981	-0.559974	0.575497	NA
Fmod	0.470006	-2.46938	4.40981	-0.559973	0.575498	NA
Begain	0.469976	-2.46929	4.40982	-0.559953	0.575512	NA
Cyp1a1	0.469969	-2.46927	4.40982	-0.559947	0.575515	NA
Gm9544	0.469956	-2.46923	4.40982	-0.559938	0.575522	NA
Dlx6	0.469926	-2.46914	4.40983	-0.559917	0.575536	NA
4930555G01Rik	0.469905	-2.46908	4.40984	-0.559903	0.575546	NA
Gm19098	0.469886	-2.46902	4.40984	-0.55989	0.575555	NA
Vmn1r-ps128	0.469847	-2.46891	4.40985	-0.559862	0.575573	NA
Slc16a8	0.469837	-2.46888	4.40985	-0.559856	0.575578	NA
Vmn1r87	9.76561	-2.46871	1.1404	-2.16477	0.0304052	0.0813902
AU021092	0.469743	-2.4686	4.40987	-0.55979	0.575623	NA
Akna	29.35	-2.46832	0.68468	-3.60507	0.000312068	0.00171195
Gm16581	0.469543	-2.46801	4.40992	-0.559651	0.575718	NA
Gm37559	0.46939	-2.46756	4.40995	-0.559544	0.57579	NA
Srms	1.1246	-2.46672	3.20805	-0.768914	0.441944	NA
Gng2	545.852	-2.46525	0.254771	-9.67631	3.8018e-22	3.93222e-20
Gm12508	0.468567	-2.46513	4.41014	-0.558968	0.576183	NA
Gm20637	0.468476	-2.46486	4.41017	-0.558904	0.576227	NA
Gm14654	0.468393	-2.46461	4.41019	-0.558846	0.576267	NA
Gm34531	0.468164	-2.46393	4.41024	-0.558685	0.576377	NA
Gm4825	0.468121	-2.46381	4.41025	-0.558655	0.576397	NA
Gm15644	0.46795	-2.4633	4.41029	-0.558534	0.57648	NA
Ybx2	3.31153	-2.46301	2.42153	-1.01713	0.309093	0.475531
Zfp608	476.692	-2.46051	0.313602	-7.84595	4.29692e-15	1.98137e-13
Dbil5	1.1272	-2.45932	3.95056	-0.622524	0.533597	NA
Adamts1	5.2114	-2.45918	2.14131	-1.14845	0.250783	0.410008
Alpl	6.90216	-2.45714	1.56705	-1.568	0.11688	0.234422
Tle4	254.179	-2.45707	0.327393	-7.50495	6.14502e-14	2.39591e-12
Star	36.5336	-2.45703	0.897101	-2.73885	0.00616544	0.0220582
Etv1	1701.97	-2.45644	0.30148	-8.14793	3.70208e-16	2.04218e-14
Vmn1r76	4.47891	-2.45634	1.7214	-1.42694	0.153598	0.287325
Gm18251	0.4653	-2.45535	4.41098	-0.556645	0.57777	NA
Slc52a3	2.16345	-2.45509	2.51817	-0.974951	0.329585	NA
Ctse	3.16163	-2.45484	2.34233	-1.04804	0.294622	0.460064
Pnoc	13.9142	-2.45417	0.933418	-2.62923	0.00855783	0.028874
Dmrta2	2.30561	-2.45398	2.47877	-0.989999	0.322174	NA
Slc13a2	2.09304	-2.4516	2.70491	-0.906354	0.364748	NA
Six1	5.59558	-2.45108	2.02481	-1.21052	0.226078	0.381251
Sec14l5	6.52957	-2.45072	1.36596	-1.79415	0.0727897	0.161593
Pdlim7	343.739	-2.45023	0.354102	-6.91955	4.53083e-12	1.26846e-10
Mkx	59.0371	-2.45004	0.547904	-4.47167	7.76119e-06	6.53449e-05
Rhox3b-ps	13.9781	-2.44935	1.00687	-2.43263	0.0149894	0.0458783
Wwtr1	2.29758	-2.44788	2.65589	-0.921677	0.356697	NA
Ccdc33	7.23089	-2.44408	1.74626	-1.39961	0.161631	0.298343
D830030K20Rik	48.3874	-2.44306	0.612746	-3.98706	6.68964e-05	0.000441255
Gdpd5	6.8183	-2.44242	1.46285	-1.66963	0.0949924	0.199354
Btbd16	1.12059	-2.44089	3.15953	-0.772549	0.439789	NA
Atp1a2	0.927679	-2.43938	3.41246	-0.714846	0.474704	NA
Mapk11	28.6625	-2.43842	0.760969	-3.20436	0.00135361	0.00608718
Timp3	39.6228	-2.43406	0.641227	-3.79594	0.000147086	0.000884415
Selp	0.457809	-2.43159	4.41386	-0.550898	0.581703	NA
Gm47056	8.61246	-2.43086	1.17975	-2.06049	0.0393516	0.0997113
Gm3636	57.8733	-2.42795	0.650643	-3.73162	0.000190252	0.00110861
Cobl	178.87	-2.42549	0.55605	-4.36199	1.28883e-05	0.000102651
Ppp1r18	1.10818	-2.42446	3.95099	-0.613635	0.539456	NA
Col11a2	9.26242	-2.42317	1.32148	-1.83368	0.0667018	0.150775
Sh2d2a	0.455951	-2.42196	4.41759	-0.548255	0.583517	NA
Gm17131	36.2602	-2.41972	3.16954	-0.763428	0.445208	0.612042
Dcdc2a	1793.44	-2.41971	0.27141	-8.91532	4.86426e-19	3.67758e-17
Il1rl2	2.03034	-2.41811	2.55121	-0.947825	0.343218	NA
Wscd2	17.1302	-2.41774	0.989196	-2.44414	0.0145198	0.0446789
Heyl	1.13447	-2.41684	3.91826	-0.616814	0.537357	NA
4930523C07Rik	209.283	-2.41667	0.373422	-6.47168	9.69194e-11	2.12282e-09
C1ra	25.9145	-2.41606	0.76677	-3.15096	0.00162735	0.00713717
Kirrel3	2.02585	-2.41322	3.31625	-0.727695	0.4668	NA
Tceal5	12.1961	-2.41241	1.27595	-1.89067	0.058668	0.13634
Itgb4	5.58019	-2.41061	1.47385	-1.63559	0.101926	0.210324
Gpr21	2.12049	-2.41056	2.22521	-1.08329	0.278678	NA
Poln	1.14847	-2.41041	3.11329	-0.774232	0.438794	NA
Rnf165	50.0703	-2.40914	0.545473	-4.41661	1.00261e-05	8.2094e-05
Nanos3	1.12332	-2.407	3.22843	-0.745564	0.455931	NA
Tspan1	32.136	-2.40587	0.854443	-2.81572	0.0048668	0.0180628
Samd5	18.4418	-2.40517	1.24501	-1.93184	0.053379	0.126698
Plec	594.439	-2.40236	0.19462	-12.3439	5.25703e-35	1.37365e-32
Acr	1.23492	-2.3999	3.15035	-0.761789	0.446186	NA
Chd9	4643.42	-2.39973	0.294263	-8.15506	3.49004e-16	1.93958e-14
Wipf3	42.8388	-2.39693	0.535789	-4.47365	7.68961e-06	6.48156e-05
Gm1141	1.05704	-2.39498	4.01637	-0.596305	0.550972	NA
Rgs10	24.4086	-2.39496	0.734883	-3.25898	0.00111815	0.00514323
Clca3a1	3.04235	-2.39358	2.52078	-0.949542	0.342345	0.510911
Cfap73	22.2171	-2.39008	0.840577	-2.84338	0.00446379	0.0167803
9330159F19Rik	108.236	-2.38952	0.391022	-6.11097	9.90302e-10	1.80533e-08
Arid5b	236.068	-2.38813	0.303449	-7.86995	3.54792e-15	1.67224e-13
Lhfpl2	28.4435	-2.38515	1.00154	-2.38149	0.0172425	0.0513929
Kcnj4	33.8841	-2.38398	0.794966	-2.99884	0.00271011	0.0110374
Olfr1221	4.31348	-2.38335	1.77573	-1.34218	0.179538	0.322562
Errfi1	1075.08	-2.38187	0.278085	-8.56526	1.0783e-17	7.10628e-16
Fam13c	34.1974	-2.38108	0.592888	-4.01607	5.91775e-05	0.000397739
2610528A11Rik	0.439765	-2.38047	4.41495	-0.539184	0.58976	NA
AA792892	0.439765	-2.38047	4.41495	-0.539184	0.58976	NA
Bcl2l10	0.439765	-2.38047	4.41495	-0.539184	0.58976	NA
Ccdc187	0.439765	-2.38047	4.41495	-0.539184	0.58976	NA
Ccl5	0.439765	-2.38047	4.41495	-0.539184	0.58976	NA
Cep295nl	0.439765	-2.38047	4.41495	-0.539184	0.58976	NA
Cfap53	0.439765	-2.38047	4.41495	-0.539184	0.58976	NA
Fam216b	0.439765	-2.38047	4.41495	-0.539184	0.58976	NA
Fat2	0.439765	-2.38047	4.41495	-0.539184	0.58976	NA
Fcrl5	0.439765	-2.38047	4.41495	-0.539184	0.58976	NA
Foxq1	0.439765	-2.38047	4.41495	-0.539184	0.58976	NA
Fth-ps2	0.439765	-2.38047	4.41495	-0.539184	0.58976	NA
Gapdhs	0.439765	-2.38047	4.41495	-0.539184	0.58976	NA
Gbp11	0.439765	-2.38047	4.41495	-0.539184	0.58976	NA
Gm11222	0.439765	-2.38047	4.41495	-0.539184	0.58976	NA
Gm12253	0.439765	-2.38047	4.41495	-0.539184	0.58976	NA
Gm12275	0.439765	-2.38047	4.41495	-0.539184	0.58976	NA
Gm12447	0.439765	-2.38047	4.41495	-0.539184	0.58976	NA
Gm12486	0.439765	-2.38047	4.41495	-0.539184	0.58976	NA
Gm13158	0.439765	-2.38047	4.41495	-0.539184	0.58976	NA
Gm14562	0.439765	-2.38047	4.41495	-0.539184	0.58976	NA
Gm14682	0.439765	-2.38047	4.41495	-0.539184	0.58976	NA
Gm16372	0.439765	-2.38047	4.41495	-0.539184	0.58976	NA
Gm17981	0.439765	-2.38047	4.41495	-0.539184	0.58976	NA
Gm18128	0.439765	-2.38047	4.41495	-0.539184	0.58976	NA
Gm19001	0.439765	-2.38047	4.41495	-0.539184	0.58976	NA
Gm19222	0.439765	-2.38047	4.41495	-0.539184	0.58976	NA
Gm2614	0.439765	-2.38047	4.41495	-0.539184	0.58976	NA
Gm26938	0.439765	-2.38047	4.41495	-0.539184	0.58976	NA
Gm3182	0.439765	-2.38047	4.41495	-0.539184	0.58976	NA
Gm3355	0.439765	-2.38047	4.41495	-0.539184	0.58976	NA
Gm336	0.439765	-2.38047	4.41495	-0.539184	0.58976	NA
Gm38158	0.439765	-2.38047	4.41495	-0.539184	0.58976	NA
Gm4287	0.439765	-2.38047	4.41495	-0.539184	0.58976	NA
Gm44705	0.439765	-2.38047	4.41495	-0.539184	0.58976	NA
Gm45147	0.439765	-2.38047	4.41495	-0.539184	0.58976	NA
Gm4795	0.439765	-2.38047	4.41495	-0.539184	0.58976	NA
Gm4821	0.439765	-2.38047	4.41495	-0.539184	0.58976	NA
Gm49044	0.439765	-2.38047	4.41495	-0.539184	0.58976	NA
Gm5522	0.439765	-2.38047	4.41495	-0.539184	0.58976	NA
Gm5583	0.439765	-2.38047	4.41495	-0.539184	0.58976	NA
Gm5754	0.439765	-2.38047	4.41495	-0.539184	0.58976	NA
Gm7962	0.439765	-2.38047	4.41495	-0.539184	0.58976	NA
Gm8438	0.439765	-2.38047	4.41495	-0.539184	0.58976	NA
Gm8813	0.439765	-2.38047	4.41495	-0.539184	0.58976	NA
Gm9104	0.439765	-2.38047	4.41495	-0.539184	0.58976	NA
Gm9577	0.439765	-2.38047	4.41495	-0.539184	0.58976	NA
Gpr18	0.439765	-2.38047	4.41495	-0.539184	0.58976	NA
Hoxd8	0.439765	-2.38047	4.41495	-0.539184	0.58976	NA
Ighv1-61	0.439765	-2.38047	4.41495	-0.539184	0.58976	NA
Ighv14-2	0.439765	-2.38047	4.41495	-0.539184	0.58976	NA
Igkv8-30	0.439765	-2.38047	4.41495	-0.539184	0.58976	NA
Iglc1	0.439765	-2.38047	4.41495	-0.539184	0.58976	NA
Itln1	0.439765	-2.38047	4.41495	-0.539184	0.58976	NA
Kcnk5	0.439765	-2.38047	4.41495	-0.539184	0.58976	NA
Kcnk7	0.439765	-2.38047	4.41495	-0.539184	0.58976	NA
Kif7	0.439765	-2.38047	4.41495	-0.539184	0.58976	NA
Krt27	0.439765	-2.38047	4.41495	-0.539184	0.58976	NA
Lilrb4b	0.439765	-2.38047	4.41495	-0.539184	0.58976	NA
Mmp2	0.439765	-2.38047	4.41495	-0.539184	0.58976	NA
Ms4a12	0.439765	-2.38047	4.41495	-0.539184	0.58976	NA
Muc3	0.439765	-2.38047	4.41495	-0.539184	0.58976	NA
Nlrp9c	0.439765	-2.38047	4.41495	-0.539184	0.58976	NA
Olfr441	0.439765	-2.38047	4.41495	-0.539184	0.58976	NA
Onecut1	0.439765	-2.38047	4.41495	-0.539184	0.58976	NA
Psg22	0.439765	-2.38047	4.41495	-0.539184	0.58976	NA
Ptgfr	0.439765	-2.38047	4.41495	-0.539184	0.58976	NA
Rpl7a-ps5	0.439765	-2.38047	4.41495	-0.539184	0.58976	NA
Rps15-ps2	0.439765	-2.38047	4.41495	-0.539184	0.58976	NA
Slc10a6	0.439765	-2.38047	4.41495	-0.539184	0.58976	NA
Slc22a8	0.439765	-2.38047	4.41495	-0.539184	0.58976	NA
Spats2l	0.439765	-2.38047	4.41495	-0.539184	0.58976	NA
Tafa3	0.439765	-2.38047	4.41495	-0.539184	0.58976	NA
Tmprss13	0.439765	-2.38047	4.41495	-0.539184	0.58976	NA
Trim16	0.439765	-2.38047	4.41495	-0.539184	0.58976	NA
Trim50	0.439765	-2.38047	4.41495	-0.539184	0.58976	NA
Vgll3	0.439765	-2.38047	4.41495	-0.539184	0.58976	NA
Wnt7b	0.439765	-2.38047	4.41495	-0.539184	0.58976	NA
Zfp980	0.439765	-2.38047	4.41495	-0.539184	0.58976	NA
Itprip	119.693	-2.37992	0.390766	-6.09039	1.12634e-09	2.03095e-08
Ldb2	6.97116	-2.37841	1.41864	-1.67653	0.0936335	0.197197
Olfr1349	2.99856	-2.37474	3.00066	-0.791405	0.428708	0.596974
Spx	6.58209	-2.3728	1.42418	-1.66608	0.0956984	0.200356
Rasgrf2	1806.1	-2.37039	0.257589	-9.2022	3.50683e-20	3.01911e-18
Enpp1	71.0068	-2.37024	0.482982	-4.90751	9.22406e-07	9.5938e-06
Ngf	11.2787	-2.36781	1.35229	-1.75096	0.079952	0.174554
Bhmt2	1.11084	-2.36734	3.23788	-0.731139	0.464694	NA
Slco5a1	14.3317	-2.36667	1.26429	-1.87193	0.0612161	0.140746
Olfr578	1.07079	-2.36603	3.27559	-0.722321	0.470097	NA
Olfr117	1.11044	-2.36603	3.23819	-0.730664	0.464984	NA
Gmfg	9.42973	-2.36395	1.46472	-1.61393	0.106543	0.217406
Insl6	16.4257	-2.36344	0.916563	-2.57859	0.00992053	0.0326389
Pinlyp	2.9658	-2.36298	2.33273	-1.01297	0.311077	0.477696
Gm49327	3.78878	-2.36009	2.10912	-1.11899	0.263143	0.424622
Vwa1	286.854	-2.35782	0.271956	-8.66986	4.32668e-18	2.92917e-16
Zfp985	3.04563	-2.35407	2.24459	-1.04878	0.294282	0.459901
Srrm3	175.723	-2.35333	0.288994	-8.14318	3.85037e-16	2.10836e-14
Adgrg3	2.6599	-2.34894	2.05451	-1.14331	0.252909	0.412531
Dnah11	11.149	-2.34502	1.64524	-1.42533	0.154061	0.287903
Arhgap22	30.3792	-2.34415	0.936548	-2.50297	0.0123157	0.0392278
Epha4	1.68562	-2.34257	2.73808	-0.85555	0.392247	NA
Olfr667	2.07032	-2.34238	2.23175	-1.04957	0.293915	NA
Frmpd4	12.8873	-2.34121	0.981916	-2.38433	0.0171102	0.0510844
Brinp2	172.157	-2.33965	0.341674	-6.8476	7.51015e-12	2.03006e-10
Dnase1l2	2.08801	-2.33957	2.65178	-0.882264	0.377634	NA
Ston2	285.898	-2.33825	0.344658	-6.78426	1.16685e-11	3.07595e-10
Lor	15.2855	-2.33706	0.986221	-2.36971	0.017802	0.0528069
Cgas	5.8662	-2.33629	1.38457	-1.68737	0.0915322	0.194006
Dlgap5	36.7647	-2.33607	0.57556	-4.05877	4.93318e-05	0.00034095
Stpg1	8.86427	-2.33536	1.27396	-1.83314	0.0667817	0.150887
Arl4d	813.707	-2.33452	0.369705	-6.31455	2.70942e-10	5.4094e-09
Tlr5	15.9054	-2.33395	1.37642	-1.69567	0.0899478	0.191301
Col1a1	6.36713	-2.33133	1.72321	-1.3529	0.176088	0.318014
Tmem204	0.916076	-2.33091	3.40261	-0.685036	0.493321	NA
Plcd1	12.7394	-2.32995	1.43177	-1.62732	0.103669	0.21306
Pnliprp1	184.964	-2.32388	1.56359	-1.48625	0.137213	0.26455
Col3a1	5.43259	-2.32322	1.96326	-1.18334	0.236673	0.393153
Plvap	45.4402	-2.32039	0.766857	-3.02584	0.00247942	0.0102097
Dst	4268.54	-2.32038	0.178608	-12.9914	1.36821e-38	4.63138e-36
Papln	2.04551	-2.31995	2.5855	-0.897293	0.369563	NA
Cacna2d4	22.238	-2.319	1.06376	-2.18	0.0292577	0.0790001
Pdzd2	1.76007	-2.31483	2.7394	-0.845013	0.398103	NA
Acaa1b	1.9977	-2.31161	2.31223	-0.999734	0.317439	NA
Dgat2	166.393	-2.31043	0.597971	-3.86378	0.000111645	0.000694009
Afap1	78.4294	-2.30821	0.497117	-4.6432	3.43054e-06	3.15398e-05
Ccdc142	3.32732	-2.30425	2.93718	-0.784511	0.43274	0.600674
Mogat1	0.438839	-2.30384	4.44657	-0.518116	0.604378	NA
Rgs9	953.427	-2.30341	0.219946	-10.4726	1.15415e-25	1.60212e-23
Clec1b	6.05969	-2.30332	1.32022	-1.74464	0.0810477	0.176454
Lypd8	8.85887	-2.30249	1.8117	-1.2709	0.203765	0.354067
Wwc2	21.1625	-2.30234	0.86579	-2.65924	0.00783178	0.026893
Nefm	181.156	-2.30123	0.323	-7.12455	1.04424e-12	3.20019e-11
BC035947	9.07693	-2.30067	1.32062	-1.74211	0.0814888	0.177182
Lax1	2.69833	-2.29641	2.23313	-1.02834	0.303791	0.469948
Gucy2g	4.05426	-2.29558	1.72545	-1.33043	0.183378	0.327879
BC051142	100.843	-2.29514	0.372175	-6.16682	6.96755e-10	1.29556e-08
Alpk3	2.96262	-2.29493	1.75668	-1.3064	0.191415	0.338913
Oxtr	288.715	-2.29464	0.346853	-6.61558	3.70089e-11	8.93373e-10
Ptprz1	40.2379	-2.29231	1.166	-1.96597	0.0493025	0.119187
Lrrc2	1.49398	-2.29024	2.99301	-0.765196	0.444155	NA
Arhgap25	2.12934	-2.29024	2.23842	-1.02315	0.306237	NA
Rhou	370.203	-2.28853	0.241627	-9.47134	2.76271e-21	2.67194e-19
Gm15753	1.84113	-2.2839	2.65765	-0.859368	0.390138	NA
Mx2	18.0664	-2.27882	3.13399	-0.727131	0.467146	0.632861
Rab30	22.056	-2.27646	0.908846	-2.50478	0.0122527	0.0390691
A3galt2	8.80294	-2.27611	1.38438	-1.64414	0.100148	0.207628
Gm18292	1.99508	-2.27572	2.28926	-0.994085	0.320182	NA
Sdk1	479.362	-2.27545	0.244601	-9.30268	1.36948e-20	1.22873e-18
Idi1-ps1	60.2175	-2.27429	1.83832	-1.23716	0.216028	0.369151
Gm29094	2.08756	-2.27392	2.74264	-0.829098	0.407049	NA
Gm15191	1.01004	-2.27376	3.2538	-0.698804	0.484675	NA
Dync1i1	269.425	-2.27367	0.243232	-9.34776	8.95253e-21	8.13043e-19
Rxfp1	1.03825	-2.27262	3.29049	-0.690663	0.489778	NA
Hr	57.4023	-2.2702	0.456954	-4.96811	6.76083e-07	7.25474e-06
Gm15950	1.02013	-2.26955	3.24314	-0.699801	0.484052	NA
Ccdc136	293.11	-2.2695	0.269171	-8.43146	3.41386e-17	2.11858e-15
Slc26a8	8.70289	-2.26927	1.17907	-1.92462	0.0542769	0.128318
B4galnt3	29.3024	-2.26912	0.624128	-3.63567	0.000277263	0.00154088
Clec1a	1.24824	-2.26822	3.12514	-0.725798	0.467963	NA
Fbn1	2.97708	-2.26685	1.98463	-1.1422	0.253371	0.413149
Gm2381	1.01968	-2.26584	3.24363	-0.698549	0.484834	NA
Gldc	114.166	-2.26562	0.547071	-4.14137	3.4524e-05	0.000249249
Galntl6	1.01957	-2.2649	3.24376	-0.698233	0.485031	NA
Gm5177	1.04847	-2.26483	3.21389	-0.704701	0.480996	NA
Itpripl2	1.01952	-2.26449	3.24381	-0.698097	0.485117	NA
Ppargc1b	14.8574	-2.26191	0.914337	-2.47382	0.0133676	0.0417746
Plcz1	3.73708	-2.26174	1.79507	-1.25997	0.207679	0.358887
Xdh	5.11691	-2.25805	1.88285	-1.19927	0.230422	0.386154
Dnah7a	2.01234	-2.25732	2.24725	-1.00448	0.315146	NA
Glt8d2	1.27145	-2.25381	3.05496	-0.737756	0.460663	NA
Cd79b	2.99803	-2.25367	2.06728	-1.09017	0.27564	0.438141
Vipr2	130.946	-2.25282	0.505782	-4.45413	8.42355e-06	7.03647e-05
Samsn1	0.912973	-2.2512	4.2262	-0.532676	0.594258	NA
Gprin3	554.405	-2.24546	0.452101	-4.96672	6.80951e-07	7.29647e-06
Fbn2	1.94152	-2.24373	2.27941	-0.984346	0.324946	NA
Igsf23	24.4884	-2.23909	3.05492	-0.732944	0.463592	0.629708
Cthrc1	126.648	-2.23853	0.50827	-4.40421	1.06169e-05	8.63617e-05
Kcnmb4	6.74998	-2.23844	1.72576	-1.29707	0.194606	0.342931
Cit	7.3258	-2.23783	1.46896	-1.52341	0.127655	0.250599
Otof	2.07045	-2.23546	2.59042	-0.862972	0.388153	NA
Gm7846	1.97921	-2.23402	3.35501	-0.665876	0.50549	NA
1700064H15Rik	1.0138	-2.23173	3.30989	-0.67426	0.500146	NA
Hsd17b7	408.039	-2.23041	0.37558	-5.93858	2.87508e-09	4.8168e-08
Nfam1	33.3126	-2.22976	0.657107	-3.3933	0.000690569	0.0033945
Add2	7.0477	-2.22787	1.66015	-1.34197	0.179606	0.322646
2410004P03Rik	12.6069	-2.2276	1.26866	-1.75586	0.079112	0.1731
Adgrb1	7.26163	-2.22678	1.6404	-1.35746	0.174636	0.316118
Smco2	0.412579	-2.22524	4.44657	-0.500439	0.616766	NA
Gm5917	0.977347	-2.22219	3.35036	-0.663268	0.507159	NA
P2ry13	2.03489	-2.22048	2.64448	-0.839665	0.401096	NA
Gm12366	1.01649	-2.21788	3.30821	-0.670416	0.502593	NA
Ptprs	292.286	-2.21784	0.372361	-5.95616	2.58236e-09	4.36568e-08
Peak1	46.9371	-2.21768	0.634465	-3.49535	0.000473448	0.00246164
Gm4617	3.4368	-2.2169	2.17646	-1.01858	0.308401	0.474763
Trex2	1.01671	-2.21666	3.30807	-0.670076	0.502809	NA
Pwwp4b	72.3237	-2.21633	1.93224	-1.14703	0.251371	0.410871
Caly	288.732	-2.21573	0.271995	-8.14621	3.75521e-16	2.06384e-14
Nos1	35.2128	-2.21462	0.58698	-3.77291	0.000161357	0.000960916
Mal	0.988801	-2.21421	3.33831	-0.663273	0.507156	NA
Gm47974	0.98881	-2.21374	3.33833	-0.663128	0.507248	NA
Fyn	394.094	-2.21355	0.214637	-10.313	6.15607e-25	7.77022e-23
Ndufa4l2	3.83174	-2.21322	2.21024	-1.00135	0.316659	0.483739
Crx	0.97806	-2.21287	3.35016	-0.660526	0.508916	NA
Trpv2	4.68102	-2.21255	1.60047	-1.38244	0.166837	0.304967
Reg2	49.7901	-2.21229	0.892417	-2.47899	0.0131756	0.0412871
Nod2	1.01765	-2.21171	3.30749	-0.668695	0.50369	NA
Hlx	1.98232	-2.20789	2.86533	-0.770554	0.440971	NA
Ddit4l	41.8958	-2.20781	0.646119	-3.41704	0.000633065	0.00315875
Gabre	8.14145	-2.207	1.52837	-1.44402	0.148733	0.280338
Rhox3a2	49.9967	-2.20665	0.792813	-2.78332	0.00538055	0.0196416
Casq1	1.24519	-2.20596	3.01679	-0.731228	0.46464	NA
Fli1	4.26174	-2.20395	1.51267	-1.45699	0.145118	0.27604
Mapk12	12.7197	-2.20304	0.970665	-2.26962	0.0232306	0.0656167
Gm27029	13.1407	-2.20255	1.68728	-1.30539	0.191762	0.339285
Gpr135	135.729	-2.20198	0.474988	-4.63587	3.55446e-06	3.25786e-05
Mrtfb	555.151	-2.19499	0.214083	-10.253	1.14741e-24	1.42413e-22
Sting1	2.01305	-2.19278	2.62612	-0.834989	0.403724	NA
Gm48836	0.988411	-2.19174	4.12529	-0.531293	0.595216	NA
Gucy2c	1407.51	-2.18915	0.237289	-9.22565	2.8185e-20	2.4549e-18
Angptl2	17.4491	-2.18905	0.885862	-2.47109	0.0134701	0.0420067
Trim38	15.7099	-2.18865	1.00731	-2.17278	0.029797	0.08018
Gabrp	2.00415	-2.18863	2.74929	-0.79607	0.425991	NA
Crebbp	565.204	-2.18627	0.320976	-6.81131	9.67164e-12	2.59548e-10
Nr5a2	5.07692	-2.18356	1.87654	-1.16361	0.24458	0.402962
Pramel13	5.35088	-2.18171	1.57161	-1.3882	0.165076	0.302807
Kcnq2	146.669	-2.18161	0.543258	-4.0158	5.92442e-05	0.000398007
Ppl	233.255	-2.18122	0.299073	-7.29327	3.02522e-13	1.01481e-11
H3c10	0.95567	-2.18101	4.15298	-0.525167	0.599467	NA
Sorbs1	346.617	-2.1805	0.385939	-5.64986	1.60578e-08	2.32199e-07
Nos1ap	5.16085	-2.18044	1.50418	-1.44959	0.147173	0.278455
Brd8dc	5.32987	-2.17944	1.96148	-1.11112	0.266516	0.428486
Gm28053	1.57243	-2.17917	2.79374	-0.780019	0.43538	NA
Itgb3	36.8819	-2.17838	0.656775	-3.31679	0.000910581	0.00429727
Golga4	3111.92	-2.17238	0.235922	-9.20806	3.32087e-20	2.87564e-18
Orai2	852.773	-2.1723	0.31425	-6.91267	4.75627e-12	1.32659e-10
Syna	2.88093	-2.17216	2.03132	-1.06934	0.284919	0.449056
Lama4	2.30687	-2.171	2.12701	-1.02068	0.307405	NA
Stmn2	3.76282	-2.1693	2.17591	-0.996959	0.318784	0.486024
Phospho1	4.44702	-2.16834	1.75502	-1.2355	0.216643	0.369866
Rtn4r	1.98707	-2.16792	2.61337	-0.829551	0.406793	NA
Soat2	41.3651	-2.1676	0.679552	-3.18974	0.00142399	0.0063614
Ghrl	0.393467	-2.16558	4.44657	-0.487023	0.626242	NA
Adamtsl5	26.4991	-2.16282	0.824875	-2.622	0.00874159	0.0293501
Gm15616	0.942441	-2.16228	4.19392	-0.515576	0.606151	NA
Impa2	2.97925	-2.16162	2.37773	-0.909114	0.36329	0.532983
Olfr113	0.960448	-2.16025	4.14475	-0.521202	0.602226	NA
Lpar5	0.988634	-2.15766	4.1022	-0.525975	0.598905	NA
Adam21	0.95955	-2.15692	4.146	-0.520242	0.602895	NA
Erich5	33.2601	-2.15653	0.79934	-2.69789	0.00697802	0.0244255
Cyp4f14	0.988163	-2.1558	4.10282	-0.525445	0.599274	NA
Prss35	0.981651	-2.15488	3.34621	-0.643976	0.519591	NA
Bdkrb2	0.987851	-2.15457	4.10323	-0.525092	0.599519	NA
Vwa2	0.987824	-2.15447	4.10327	-0.525062	0.59954	NA
Sfmbt2	0.987638	-2.15374	4.10351	-0.524852	0.599686	NA
Cped1	156.001	-2.15311	0.414317	-5.19677	2.02784e-07	2.39514e-06
Fos	9400.62	-2.15298	0.297726	-7.23143	4.77932e-13	1.56104e-11
Prkch	3.57724	-2.15135	2.17462	-0.9893	0.322516	0.490059
Fam110c	7.3855	-2.15056	1.23795	-1.7372	0.0823525	0.178668
Vnn3	7.80999	-2.15043	1.5771	-1.36353	0.172714	0.313415
Far2	1.17706	-2.14997	3.08858	-0.696103	0.486364	NA
Cd3e	0.670852	-2.14795	3.8795	-0.553666	0.579808	NA
Macf1	2639.55	-2.14647	0.173726	-12.3555	4.5519e-35	1.21064e-32
Igsf3	23.158	-2.14637	0.743758	-2.88585	0.00390357	0.0149879
Klhl35	15.5901	-2.14632	1.09924	-1.95256	0.0508721	0.122188
Tspan4	41.6362	-2.14472	0.613884	-3.49369	0.000476391	0.00247139
Mndal	1.72168	-2.14461	3.47873	-0.616491	0.53757	NA
Gimap4	0.993226	-2.14313	3.30762	-0.647937	0.517026	NA
Dipk1a	101.278	-2.14203	0.528185	-4.05546	5.00356e-05	0.000345174
Gm47932	2.55221	-2.13901	3.10144	-0.689683	0.490394	0.652602
Dhcr24	1004.71	-2.13873	0.354774	-6.02842	1.65573e-09	2.90807e-08
Myc	82.5191	-2.13726	0.495902	-4.30985	1.63366e-05	0.000127125
Gm10617	2.84669	-2.13714	2.21176	-0.966262	0.333913	0.50185
AB124611	0.962007	-2.13704	3.3633	-0.635402	0.525167	NA
Zfp618	168.073	-2.13505	0.383597	-5.56587	2.6085e-08	3.60733e-07
Gm13169	7.3448	-2.13435	1.79971	-1.18594	0.235646	0.392116
Olfr323	1.81941	-2.13325	2.45298	-0.869657	0.384488	NA
Stmnd1	14.5354	-2.13319	0.894747	-2.38412	0.0171198	0.0510885
Shisa7	14.0343	-2.13285	0.855251	-2.49383	0.0126372	0.0400125
Ier2	704.96	-2.13151	0.351624	-6.06191	1.34515e-09	2.3965e-08
Amotl1	952.883	-2.13123	0.190099	-11.2112	3.59286e-29	6.15082e-27
Kmt2a	895.958	-2.12804	0.280484	-7.58703	3.27322e-14	1.33932e-12
Mycl	18.673	-2.12711	1.26704	-1.67881	0.0931899	0.196494
Nxpe2	0.381004	-2.12551	4.44657	-0.478011	0.632642	NA
Dclk1	180.967	-2.12465	0.582426	-3.64793	0.000264359	0.00148021
Rprml	102.678	-2.12403	0.543333	-3.90926	9.25787e-05	0.000588003
Zyx	232.669	-2.12402	0.325409	-6.52723	6.69951e-11	1.52806e-09
Cyp27b1	10.8059	-2.12113	1.75181	-1.21082	0.225963	0.381099
Ldlrad3	742.282	-2.12079	0.262754	-8.0714	6.94967e-16	3.60656e-14
Gm7045	9.95747	-2.11985	1.05425	-2.01077	0.0443494	0.109542
Ecm2	4.78124	-2.11793	1.62998	-1.29936	0.193821	0.342025
Col6a1	2.56369	-2.11595	2.62112	-0.807269	0.419511	0.588899
Smim3	4.45566	-2.1148	1.52009	-1.39123	0.164155	0.30167
Ptprb	16.6386	-2.11214	0.850382	-2.48375	0.0130007	0.0408506
Rfx8	2.57131	-2.1115	2.02684	-1.04177	0.297519	0.463277
Rasgef1b	335.137	-2.1114	0.326523	-6.46632	1.00417e-10	2.18657e-09
Gm9257	0.371517	-2.11124	4.43306	-0.476248	0.633898	NA
Ccdc68	27.4135	-2.10735	0.656312	-3.21089	0.00132324	0.00596681
Creg2	224.348	-2.10664	0.267991	-7.86083	3.8159e-15	1.78163e-13
Ier5l	3.7611	-2.10618	1.82901	-1.15154	0.24951	0.408598
Cdh17	9.46336	-2.1057	1.56675	-1.344	0.17895	0.321971
Hgd	1.46409	-2.10553	2.87853	-0.73146	0.464499	NA
Prrc2c	1250.28	-2.10409	0.144073	-14.6044	2.63377e-48	1.56909e-45
Rhox3f	6.4767	-2.10292	1.59912	-1.31505	0.188493	0.335054
Gm3453	6.94706	-2.10188	2.54772	-0.825002	0.40937	0.57995
Ccbe1	31.7091	-2.10149	0.893908	-2.3509	0.0187279	0.0549858
Shisal1	133.898	-2.10113	0.379018	-5.54362	2.96288e-08	4.0672e-07
Dab2ip	720.154	-2.10088	0.200527	-10.4768	1.10419e-25	1.55149e-23
Otud7a	231.47	-2.1	0.463335	-4.53234	5.83325e-06	5.06887e-05
Hoxc4	0.964499	-2.09798	4.15705	-0.50468	0.613784	NA
Crtam	0.372563	-2.09782	4.44657	-0.471784	0.637081	NA
Gm12435	5.78046	-2.09686	2.6389	-0.794599	0.426847	0.595323
Olfr1218	0.934996	-2.09569	4.20292	-0.498627	0.618042	NA
Elfn1	0.934968	-2.09558	4.20296	-0.498597	0.618064	NA
Flrt2	0.963713	-2.09473	4.15811	-0.50377	0.614423	NA
Ncmap	56.8484	-2.0944	0.538055	-3.89254	9.92014e-05	0.000624738
Pcdhb3	0.963534	-2.09399	4.15835	-0.503561	0.61457	NA
Vmn1r214	0.963516	-2.09391	4.15838	-0.503541	0.614584	NA
Dnah9	382.832	-2.09282	0.207139	-10.1035	5.33201e-24	6.4565e-22
Olfr981	2.95296	-2.08969	1.91187	-1.09301	0.27439	0.437031
Bhlhe40	780.486	-2.08827	0.313446	-6.66232	2.69544e-11	6.70216e-10
Scn3b	188.417	-2.08363	0.341088	-6.10877	1.00401e-09	1.82754e-08
Ccn6	1.8112	-2.0835	2.34748	-0.887545	0.374785	NA
Gm6166	82.9286	-2.08342	0.613382	-3.39662	0.000682239	0.00336021
Tm6sf2	4.44906	-2.08283	1.73093	-1.2033	0.228859	0.384721
Plekhd1	2.73687	-2.08213	2.03982	-1.02074	0.307377	0.473578
Gm42814	14.487	-2.08101	1.03194	-2.0166	0.0437368	0.108371
Myo1g	7.984	-2.07643	1.14864	-1.80773	0.0706488	0.157876
Gm9922	0.902932	-2.07543	3.45652	-0.60044	0.548213	NA
Iqsec1	180.832	-2.07365	0.551715	-3.75856	0.000170894	0.00101004
Scml2	17.2159	-2.0735	0.850383	-2.43831	0.014756	0.0452772
S1pr3	1.8067	-2.072	2.34901	-0.882075	0.377736	NA
Gm16867	16.8778	-2.0709	1.06497	-1.94456	0.0518276	0.123914
Apoh	1.81075	-2.07032	2.33883	-0.885196	0.376051	NA
Tnni1	0.364252	-2.07008	4.44657	-0.465546	0.64154	NA
Hipk4	0.882184	-2.06957	3.46513	-0.597258	0.550335	NA
Coro6	1.13588	-2.06919	3.13616	-0.659786	0.509391	NA
Vstm5	2.50859	-2.06874	2.08185	-0.993706	0.320366	NA
Chad	11.9364	-2.06848	0.993738	-2.08151	0.0373871	0.0957106
Mmp12	6.99693	-2.06691	1.44251	-1.43285	0.1519	0.284686
Spsb4	40.8793	-2.06606	0.634042	-3.25855	0.00111982	0.00514933
Naaladl2	2.3881	-2.06582	2.1195	-0.974672	0.329723	NA
Adamts18	20.2321	-2.06578	1.18322	-1.7459	0.0808285	0.176106
Chd7	606.712	-2.06472	0.233336	-8.84869	8.85533e-19	6.40249e-17
Gm13592	0.357258	-2.06387	4.43687	-0.465164	0.641814	NA
Gm13244	0.356422	-2.05949	4.43697	-0.464166	0.642529	NA
Chrna3	0.862458	-2.05435	3.5418	-0.580029	0.561895	NA
Fscn2	5.13405	-2.05379	2.01934	-1.01706	0.309124	0.475531
Gm3888	0.355567	-2.05268	4.43688	-0.46264	0.643623	NA
Stab1	4.91797	-2.05169	1.86828	-1.09817	0.272132	0.434665
Ldha	8.15919	-2.05078	1.39873	-1.46617	0.142602	0.272088
Kif26b	1.47868	-2.0502	2.5305	-0.810196	0.417828	NA
Gm27186	1.61681	-2.04839	2.78775	-0.73478	0.462473	NA
Adamts9	9.12023	-2.04692	1.32564	-1.54409	0.122565	0.243463
4930438A08Rik	0.354027	-2.0469	4.43728	-0.461297	0.644585	NA
4930519G04Rik	0.354027	-2.0469	4.43728	-0.461297	0.644585	NA
9130008F23Rik	0.354027	-2.0469	4.43728	-0.461297	0.644585	NA
9930111J21Rik1	0.354027	-2.0469	4.43728	-0.461297	0.644585	NA
Adh6b	0.354027	-2.0469	4.43728	-0.461297	0.644585	NA
Adra2c	0.354027	-2.0469	4.43728	-0.461297	0.644585	NA
Ankrd61	0.354027	-2.0469	4.43728	-0.461297	0.644585	NA
Atp2b3	0.354027	-2.0469	4.43728	-0.461297	0.644585	NA
BC106175	0.354027	-2.0469	4.43728	-0.461297	0.644585	NA
Camp	0.354027	-2.0469	4.43728	-0.461297	0.644585	NA
Ceacam19	0.354027	-2.0469	4.43728	-0.461297	0.644585	NA
Chrna2	0.354027	-2.0469	4.43728	-0.461297	0.644585	NA
Clec4n	0.354027	-2.0469	4.43728	-0.461297	0.644585	NA
Clec9a	0.354027	-2.0469	4.43728	-0.461297	0.644585	NA
Col24a1	0.354027	-2.0469	4.43728	-0.461297	0.644585	NA
Cpn2	0.354027	-2.0469	4.43728	-0.461297	0.644585	NA
Cryba1	0.354027	-2.0469	4.43728	-0.461297	0.644585	NA
Csta2	0.354027	-2.0469	4.43728	-0.461297	0.644585	NA
Defa42	0.354027	-2.0469	4.43728	-0.461297	0.644585	NA
Dhrs2	0.354027	-2.0469	4.43728	-0.461297	0.644585	NA
Dlk2	0.354027	-2.0469	4.43728	-0.461297	0.644585	NA
Dynlt5	0.354027	-2.0469	4.43728	-0.461297	0.644585	NA
Eif3s6-ps4	0.354027	-2.0469	4.43728	-0.461297	0.644585	NA
Emilin2	0.354027	-2.0469	4.43728	-0.461297	0.644585	NA
F2rl2	0.354027	-2.0469	4.43728	-0.461297	0.644585	NA
Fmr1nb	0.354027	-2.0469	4.43728	-0.461297	0.644585	NA
Fst	0.354027	-2.0469	4.43728	-0.461297	0.644585	NA
Gcnt3	0.354027	-2.0469	4.43728	-0.461297	0.644585	NA
Gje1	0.354027	-2.0469	4.43728	-0.461297	0.644585	NA
Gm10134	0.354027	-2.0469	4.43728	-0.461297	0.644585	NA
Gm11743	0.354027	-2.0469	4.43728	-0.461297	0.644585	NA
Gm11745	0.354027	-2.0469	4.43728	-0.461297	0.644585	NA
Gm11951	0.354027	-2.0469	4.43728	-0.461297	0.644585	NA
Gm12691	0.354027	-2.0469	4.43728	-0.461297	0.644585	NA
Gm13350	0.354027	-2.0469	4.43728	-0.461297	0.644585	NA
Gm13464	0.354027	-2.0469	4.43728	-0.461297	0.644585	NA
Gm14021	0.354027	-2.0469	4.43728	-0.461297	0.644585	NA
Gm15066	0.354027	-2.0469	4.43728	-0.461297	0.644585	NA
Gm15157	0.354027	-2.0469	4.43728	-0.461297	0.644585	NA
Gm15696	0.354027	-2.0469	4.43728	-0.461297	0.644585	NA
Gm17148	0.354027	-2.0469	4.43728	-0.461297	0.644585	NA
Gm18065	0.354027	-2.0469	4.43728	-0.461297	0.644585	NA
Gm19195	0.354027	-2.0469	4.43728	-0.461297	0.644585	NA
Gm19252	0.354027	-2.0469	4.43728	-0.461297	0.644585	NA
Gm2546	0.354027	-2.0469	4.43728	-0.461297	0.644585	NA
Gm29844	0.354027	-2.0469	4.43728	-0.461297	0.644585	NA
Gm40692	0.354027	-2.0469	4.43728	-0.461297	0.644585	NA
Gm45711	0.354027	-2.0469	4.43728	-0.461297	0.644585	NA
Gm46136	0.354027	-2.0469	4.43728	-0.461297	0.644585	NA
Gm47130	0.354027	-2.0469	4.43728	-0.461297	0.644585	NA
[truncated: 32,950 more rows]

## Sheet: DE genes ALDH1A3CKO vs Lean
target_id	baseMean	log2FoldChange	lfcSE	stat	pvalue	padj
Serpini2	409.594	-12.3477	2.66997	-4.62466	3.75213e-06	3.87693e-05
Klk1	7985.36	-12.1922	3.00224	-4.06103	4.88574e-05	0.00036788
Erp27	335.785	-12.061	2.82501	-4.26937	1.96026e-05	0.000164357
Reg3a	232.311	-11.5294	1.82015	-6.33435	2.3835e-10	5.9384e-09
Try5	12743	-11.435	1.99845	-5.72194	1.05312e-08	1.92195e-07
Amy2a1	50348.6	-11.3309	1.69274	-6.69383	2.17398e-11	6.59877e-10
Prss3	260.57	-10.7384	2.30562	-4.65752	3.20049e-06	3.36408e-05
Pnliprp1	41782.3	-10.633	1.81806	-5.84853	4.95932e-09	9.66703e-08
Klk1b5	124.395	-10.6283	2.90973	-3.65267	0.000259531	0.00157564
Amy2b	4691.88	-10.5935	2.13653	-4.95827	7.11242e-07	8.74821e-06
Amy2a5	152197	-10.4134	2.01616	-5.16499	2.40453e-07	3.32759e-06
Pnliprp2	6455.26	-10.3224	2.02148	-5.10634	3.28464e-07	4.38753e-06
Reg3d	321.669	-10.1736	1.88805	-5.38841	7.10845e-08	1.08902e-06
Cela3b	31201.9	-10.0549	1.96825	-5.10857	3.24614e-07	4.34406e-06
Sycn	5504.43	-10.0264	2.211	-4.53478	5.76629e-06	5.67686e-05
Lrg1	291.033	-10.0255	2.3573	-4.25295	2.1097e-05	0.000174514
Cel	44408.7	-10.0009	2.53126	-3.95096	7.78382e-05	0.00055436
Gp2	6213.6	-9.88713	2.10613	-4.69445	2.67322e-06	2.86556e-05
Gm5771	73.7199	-9.87338	3.81337	-2.58915	0.00962145	0.0329363
Ctrl	26640.4	-9.83258	2.6447	-3.71785	0.000200929	0.00126229
Prss2	36299.7	-9.81086	2.52892	-3.87946	0.000104689	0.000715842
Tmed11	69.1157	-9.78028	3.01155	-3.24759	0.00116385	0.00566902
Spink1	491.692	-9.78002	1.71107	-5.71572	1.09238e-08	1.98544e-07
Reg2	6556.52	-9.77132	1.44935	-6.74188	1.56348e-11	4.88797e-10
Cckar	123.798	-9.65707	1.89614	-5.09302	3.52405e-07	4.69016e-06
Try4	22744.8	-9.59396	2.50893	-3.82392	0.000131348	0.000871671
Gm5905	58.921	-9.55053	4.32874	-2.2063	0.0273627	0.0765756
Cpa1	50699.1	-9.53405	1.62807	-5.85605	4.73992e-09	9.27652e-08
Cpb1	34299.9	-9.53329	1.45036	-6.57305	4.92935e-11	1.38401e-09
Ctrb1	104644	-9.50881	1.6754	-5.67554	1.38256e-08	2.45388e-07
Pnlip	85398.1	-9.46411	1.96774	-4.80964	1.51206e-06	1.72604e-05
Hamp2	53.8754	-9.42075	2.81895	-3.34194	0.000831959	0.00427853
Clps	22109.4	-9.3695	1.74228	-5.37773	7.54298e-08	1.14834e-06
Sostdc1	50.9252	-9.33946	2.69421	-3.46649	0.0005273	0.00289094
Cuzd1	1076.6	-9.33443	3.0066	-3.10464	0.00190508	0.00859788
Try10	356.77	-9.33442	2.61896	-3.56417	0.000365015	0.0021215
Tff2	784.78	-9.32238	1.80849	-5.15478	2.53933e-07	3.48442e-06
Rnase1	16062.7	-9.29941	1.70225	-5.463	4.68145e-08	7.47802e-07
Aqp12	163.834	-9.18865	1.32774	-6.92054	4.49926e-12	1.58287e-10
Vtn	45.7888	-9.18641	3.10496	-2.95862	0.00309017	0.0129496
Cabp2	44.3768	-9.14074	2.81593	-3.24608	0.00117004	0.00568851
Cela2a	82288.5	-9.11753	1.67356	-5.448	5.09405e-08	8.07527e-07
1810018F18Rik	43.6193	-9.11558	2.18427	-4.17328	3.00246e-05	0.000238498
2210010C04Rik	36863.4	-9.0869	1.59944	-5.68131	1.33668e-08	2.38284e-07
Dmbt1	13814.5	-9.06289	2.35218	-3.85297	0.000116693	0.000787361
Col7a1	40.6097	-9.01285	2.82402	-3.1915	0.00141538	0.00666169
Amy2a2	90669.9	-9.00628	2.27684	-3.95561	7.63391e-05	0.000545012
Amy2a3	90669.9	-9.00628	2.27684	-3.95561	7.63391e-05	0.000545012
Amy2a4	90669.9	-9.00628	2.27684	-3.95561	7.63391e-05	0.000545012
Cela1	58326.4	-8.91547	1.21265	-7.35207	1.9516e-13	8.79422e-12
Gm4294	35.2394	-8.82541	4.32928	-2.03854	0.041496	0.106775
Gjb1	34.2724	-8.7679	2.85137	-3.07498	0.00210515	0.00937906
Reg1	12318.8	-8.76622	1.78253	-4.91784	8.75032e-07	1.05235e-05
Cpa2	9202.46	-8.75265	1.30522	-6.70587	2.00209e-11	6.10241e-10
Zg16	10059.2	-8.704	1.65379	-5.26307	1.4167e-07	2.04183e-06
Pla2g1b	1362.88	-8.45899	1.61047	-5.25249	1.50058e-07	2.14578e-06
Gm10334	26.9162	-8.41898	2.62308	-3.20958	0.00132928	0.00632785
Fxyd1	25.1885	-8.32327	2.88304	-2.88698	0.00388959	0.0156182
Gjb2	49.0084	-8.31445	1.49405	-5.56505	2.62084e-08	4.36807e-07
Klk1b11	24.6313	-8.29113	3.08218	-2.69002	0.00714475	0.0256487
Gm5182	23.9378	-8.24633	1.44292	-5.71504	1.09681e-08	1.98924e-07
Igf1	88.2365	-8.23697	1.08712	-7.57686	3.54012e-14	1.80719e-12
Klk1b4	22.9787	-8.19072	2.80356	-2.92154	0.00348305	0.0142285
Klk1b3	16.8828	-7.74608	3.69318	-2.0974	0.0359583	0.0952736
Itih4	153.232	-7.61932	1.64905	-4.62043	3.8295e-06	3.9457e-05
Pdia2	985.877	-7.59803	2.57256	-2.95349	0.00314208	0.0131144
Lcat	29.8496	-7.59301	1.5041	-5.0482	4.45996e-07	5.79318e-06
Rbpjl	43.5174	-7.49085	1.49311	-5.01694	5.25005e-07	6.65949e-06
Slc30a2	13.4629	-7.41998	3.73949	-1.98422	0.0472311	0.117916
Il22ra1	13.2354	-7.38861	1.82054	-4.05847	4.93956e-05	0.000371357
Ppic	46.3022	-7.25807	2.02889	-3.57735	0.00034709	0.00203182
Klk1b24	11.8044	-7.22942	3.74171	-1.93212	0.0533449	0.129784
Hmgcs2	155.836	-7.22744	1.24159	-5.82113	5.84514e-09	1.12733e-07
P2rx1	22.724	-7.19739	1.61988	-4.44318	8.86402e-06	8.20638e-05
Hkdc1	11.1702	-7.14357	1.92194	-3.71684	0.000201726	0.00126675
Gm6055	11.0069	-7.12828	1.64902	-4.32275	1.54098e-05	0.000132966
Itih2	20.1087	-7.02967	1.58461	-4.43622	9.15533e-06	8.41576e-05
Galnt6	9.95276	-6.97778	2.01065	-3.47041	0.000519669	0.00285661
Atp2c2	9.95165	-6.97682	2.01472	-3.46293	0.000534337	0.00292293
Ggt1	106.99	-6.87994	1.82716	-3.76537	0.000166304	0.00106821
Muc1	144.428	-6.86473	1.85767	-3.69534	0.000219593	0.00135965
Cldn10	30.1309	-6.82702	1.49609	-4.56326	5.03656e-06	5.04347e-05
Clca3b	8.77249	-6.79444	1.92023	-3.53835	0.000402643	0.00230533
Gm4864	8.70247	-6.79168	1.75415	-3.87178	0.000108046	0.000735758
Alpi	34.2966	-6.78994	2.8573	-2.37635	0.017485	0.0532613
Iqcm	8.56272	-6.76808	1.76215	-3.84081	0.000122627	0.000822398
Nes	31.4396	-6.7672	1.41126	-4.79516	1.62543e-06	1.83964e-05
Aldh1a7	15.9916	-6.67984	1.71569	-3.89339	9.88523e-05	0.000680776
Tex49	7.95796	-6.65361	2.12955	-3.12442	0.00178154	0.00813593
Pllp	7.50945	-6.57617	1.86784	-3.52073	0.000430354	0.00244671
Igkv12-44	7.50973	-6.57305	2.67143	-2.4605	0.0138743	0.044393
Ptf1a	7.50685	-6.56987	1.95427	-3.36181	0.000774343	0.00401756
Acacb	15.1942	-6.55141	1.80241	-3.63481	0.000278182	0.00167138
Slc39a5	87.9452	-6.5505	1.80999	-3.61907	0.000295659	0.00176333
Zfp935	7.30595	-6.54654	2.61999	-2.49868	0.0124655	0.04057
Ppp1r1b	13.519	-6.51802	1.6418	-3.97003	7.18624e-05	0.000517098
Prom2	25.283	-6.41945	1.44701	-4.43635	9.14962e-06	8.41576e-05
Gm18939	6.68893	-6.41407	2.74304	-2.33831	0.0193711	0.0577538
Habp2	15.5001	-6.40404	1.68044	-3.81092	0.000138449	0.000912988
Pet117	6.66963	-6.39911	2.01812	-3.17083	0.00152003	0.00708572
Igkv10-96	6.57788	-6.3935	2.68605	-2.38026	0.0173003	0.0528419
Ces2c	6.42602	-6.34559	2.0335	-3.12052	0.00180529	0.00822124
Cdcp3	12.5948	-6.331	1.6529	-3.83024	0.000128019	0.00085424
Mup7	106.439	-6.3154	3.31721	-1.90383	0.0569328	0.136619
Adgrg7	6.24541	-6.30416	2.38608	-2.64205	0.00824053	0.0288933
Epn3	11.9199	-6.29735	1.89828	-3.31739	0.000908617	0.00460299
B4galnt2	6.05756	-6.2592	2.23728	-2.79768	0.00514706	0.0196875
Reg3b	678.6	-6.23677	3.50577	-1.779	0.0752399	0.169209
Atp10b	5.9106	-6.23373	2.04666	-3.04581	0.00232053	0.0101558
Gm12715	5.86697	-6.2163	2.83072	-2.19601	0.0280911	0.0780903
Ugt2b1	5.86697	-6.2163	2.83072	-2.19601	0.0280911	0.0780903
Agr2	5.77854	-6.19143	2.14771	-2.8828	0.00394153	0.0158051
Lypd8l	20.8042	-6.18115	1.67117	-3.6987	0.00021671	0.00134579
Lin7a	11.3161	-6.17025	1.63352	-3.77726	0.000158561	0.00102524
Prss1	5.39762	-6.0958	2.89054	-2.10888	0.0349551	0.0931211
Tagln	5.31828	-6.08735	2.83486	-2.14732	0.0317678	0.0862101
Clca1	10.5801	-6.07829	4.33234	-1.403	0.160615	0.297022
Chst2	85.4078	-6.04838	1.45213	-4.16518	3.11108e-05	0.000246322
Cdhr5	9.41563	-6.04414	1.77458	-3.40595	0.000659349	0.00351332
Hdac1-ps	67.104	-6.04122	0.736369	-8.20407	2.32374e-16	1.66307e-14
Ctsc	14.5314	-6.04085	1.8444	-3.27524	0.00105572	0.0052338
Gm49378	5.03837	-6.00947	2.87613	-2.08943	0.0366689	0.0968813
Cela3a	9.93813	-5.98925	1.69996	-3.52317	0.00042642	0.00243003
Cyp4f15	5.02979	-5.98803	2.39911	-2.49594	0.0125624	0.0407943
Tmc5	4.98776	-5.98223	2.37922	-2.51437	0.0119245	0.0391934
Sod3	27.7468	-5.98066	1.08277	-5.5235	3.32309e-08	5.44525e-07
Acss1	14.5227	-5.94145	1.52306	-3.901	9.57955e-05	0.000662223
Abcg8	4.83564	-5.93414	2.51425	-2.3602	0.0182651	0.0552343
Mpzl2	4.80776	-5.92041	2.2641	-2.6149	0.00892529	0.030879
Ntn1	93.1344	-5.91337	0.600728	-9.84367	7.29953e-23	1.31572e-20
Cps1	56.5295	-5.91103	2.68375	-2.20253	0.0276278	0.0772139
Nr0b2	4.74576	-5.90653	2.42045	-2.44026	0.0146768	0.046351
Tdh	4.70407	-5.89012	2.21901	-2.6544	0.00794507	0.0280324
Gm1123	4.64856	-5.87667	2.36853	-2.48114	0.0130963	0.0422489
Cp	50.4615	-5.87392	1.06504	-5.51519	3.48409e-08	5.6772e-07
Gal	109.17	-5.86961	0.864791	-6.78731	1.14241e-11	3.65771e-10
Adgrb2	7.77744	-5.85108	1.77701	-3.29266	0.000992454	0.00495548
Clca4b	4.45132	-5.81846	2.2142	-2.62779	0.00859414	0.0299105
Aqp8	4.44666	-5.81811	2.54245	-2.28838	0.0221153	0.0645638
Trim16	4.39753	-5.80997	2.26579	-2.56421	0.0103411	0.0348809
Amy1	111.106	-5.80814	1.36856	-4.24399	2.19582e-05	0.000181124
Mall	4.41254	-5.80143	2.39804	-2.41924	0.0155532	0.0485102
Kng2	4.36297	-5.78654	2.29734	-2.51879	0.0117758	0.0387657
Sct	4.27345	-5.75404	2.42156	-2.37617	0.0174935	0.053265
Abcg5	4.28544	-5.75287	2.6062	-2.20737	0.0272879	0.076389
Rasef	4.22422	-5.74156	3.08588	-1.86059	0.0628019	0.146917
Ugt1a6b	4.22422	-5.74156	3.08588	-1.86059	0.0628019	0.146917
Clic6	4.31939	-5.72701	2.33793	-2.4496	0.0143013	0.0453907
Cdc42ep1	47.6933	-5.72356	1.11482	-5.13408	2.83523e-07	3.83993e-06
Gm2810	8.12737	-5.70755	1.7264	-3.30604	0.000946231	0.00476298
Kirrel	7.99352	-5.70014	1.72271	-3.30881	0.000936928	0.0047251
Mgll	37.1072	-5.68636	1.07184	-5.30525	1.12521e-07	1.65605e-06
Vash2	3.97179	-5.66561	2.31514	-2.4472	0.0143971	0.0456053
Reg3g	67.511	-5.64637	2.7775	-2.03289	0.0420635	0.107874
Ephb4	8.12824	-5.64032	1.83565	-3.07266	0.00212159	0.00943789
Fam13a	21.1433	-5.63676	1.07857	-5.22614	1.73087e-07	2.44871e-06
Serpinb8	9.22122	-5.63506	1.54345	-3.65095	0.000261274	0.00158545
Tcf7	3.90464	-5.62456	2.43122	-2.31347	0.0206966	0.0610939
Ugt2b35	3.75179	-5.56856	2.42109	-2.30003	0.0214467	0.0629136
Ovol1	3.66214	-5.53217	2.68208	-2.06264	0.0391467	0.101825
Epha2	3.61605	-5.52346	2.35384	-2.34657	0.0189469	0.0568252
Slc25a34	3.60709	-5.51601	2.37466	-2.32286	0.0201865	0.0598179
Lypd8	59.3087	-5.49022	1.07325	-5.11549	3.12928e-07	4.21471e-06
Apoc1	14.1379	-5.48964	4.28269	-1.28182	0.199905	0.348076
Bdh2	15.141	-5.48544	1.65443	-3.3156	0.000914471	0.00462622
Aqp9	3.52018	-5.47809	3.25168	-1.6847	0.0920474	0.197274
Npc1l1	3.52018	-5.47809	3.25168	-1.6847	0.0920474	0.197274
Ighv8-8	6.95585	-5.47581	2.4147	-2.2677	0.0233474	0.0674193
Sis	30.4289	-5.46344	3.09803	-1.76352	0.077813	0.173552
Acta2	6.91638	-5.46089	2.12022	-2.57562	0.010006	0.0339976
Klk1b8	3.47676	-5.45737	2.54963	-2.14046	0.0323177	0.0873452
Serpina3k	52.8347	-5.4388	2.5574	-2.12669	0.0334458	0.0897461
Itgb4	32.1348	-5.43586	0.915314	-5.93879	2.87132e-09	5.82239e-08
Nt5e	6.58705	-5.40873	1.79915	-3.00627	0.00264476	0.0113469
Car4	3.35045	-5.389	2.53194	-2.12841	0.0333034	0.0894956
Kcnip3	37.2444	-5.38067	0.959782	-5.60613	2.06896e-08	3.56212e-07
Gm7694	3.27719	-5.37999	2.44541	-2.20004	0.0278043	0.077544
Gfi1	3.2855	-5.37839	3.31922	-1.62038	0.105151	0.21726
Zfp990	3.55148	-5.37166	2.84423	-1.88862	0.058943	0.140272
Myo5c	13.1706	-5.37103	1.95864	-2.74223	0.00610237	0.0226761
Galntl6	5.60103	-5.36763	1.99115	-2.69574	0.00702321	0.0252995
Angpt1	3.22633	-5.35735	2.63599	-2.03238	0.0421148	0.107987
Eps8l3	3.18927	-5.34425	2.50148	-2.13644	0.032644	0.0880639
Gm28042	3.1775	-5.34377	2.50927	-2.12961	0.0332037	0.0893099
Gm48417	3.19096	-5.33785	2.51476	-2.12261	0.0337863	0.0905268
Zbtb46	9.96184	-5.32819	1.60092	-3.32822	0.000874038	0.0044572
Chdh	12.3965	-5.32152	1.71398	-3.10477	0.00190427	0.00859691
Tceal6	3.13144	-5.32045	2.49831	-2.12962	0.0332028	0.0893099
Gm4737	6.36425	-5.31934	2.52039	-2.11052	0.0348132	0.0928351
Cgnl1	14.7862	-5.30194	1.41992	-3.73397	0.000188481	0.00119489
Gm17555	3.09372	-5.2935	2.52256	-2.09846	0.0358643	0.0950998
Gpr12	3.09321	-5.29328	2.52265	-2.0983	0.0358786	0.0951204
Itga7	3.16794	-5.28231	2.89187	-1.82661	0.0677589	0.155905
Tead2	37.6242	-5.27795	2.59098	-2.03704	0.0416458	0.107075
2810459M11Rik	3.05083	-5.2713	3.39438	-1.55295	0.120435	0.241134
Cyp2c68	3.05083	-5.2713	3.39438	-1.55295	0.120435	0.241134
Cyp4a12a	3.05083	-5.2713	3.39438	-1.55295	0.120435	0.241134
Ndnf	3.14285	-5.26561	2.65354	-1.98437	0.0472142	0.117914
Lrmp	16.8266	-5.26176	1.51765	-3.46705	0.000526206	0.00288603
Cyp4f14	6.01659	-5.22992	1.9853	-2.63431	0.00843074	0.0294439
Gvin-ps1	5.97021	-5.2265	1.98869	-2.62811	0.00858601	0.0299036
Gm8281	2.89716	-5.20976	2.58633	-2.01435	0.0439731	NA
Tulp2	2.88673	-5.1982	2.56256	-2.02852	0.0425071	NA
Smim38	2.86647	-5.17826	2.75305	-1.88092	0.0599831	NA
Tm4sf20	2.83482	-5.17084	2.73469	-1.89083	0.058647	NA
Gm29427	2.80207	-5.16361	2.64868	-1.9495	0.0512357	NA
Apon	2.81615	-5.15564	3.48034	-1.48136	0.138511	NA
Gm20422	2.81615	-5.15564	3.48034	-1.48136	0.138511	NA
H2-T3	2.81615	-5.15564	3.48034	-1.48136	0.138511	NA
Ighj4	2.81615	-5.15564	3.48034	-1.48136	0.138511	NA
Umod	2.81615	-5.15564	3.48034	-1.48136	0.138511	NA
Ldha	56.8914	-5.15208	1.72414	-2.98821	0.0028062	0.0119517
Lama5	44.3501	-5.14543	1.02742	-5.0081	5.49706e-07	6.96072e-06
Ctxn3	2.75686	-5.13769	2.63007	-1.95344	0.050767	NA
Gal3st2	2.75227	-5.13267	2.61859	-1.96009	0.0499856	NA
Ifi27l2b	2.76999	-5.12974	2.72161	-1.88482	0.0594544	NA
Gm48260	5.57611	-5.12496	1.88231	-2.72269	0.00647527	0.0237535
Sult2a8	6.74824	-5.10877	2.48188	-2.05843	0.0395489	0.102651
Akp3	10.3485	-5.10862	2.11311	-2.41758	0.0156241	0.0486704
Apom	2.72604	-5.1054	2.89828	-1.76153	0.0781489	NA
Gm21972	2.67599	-5.08119	2.71159	-1.87388	0.0609473	NA
Hrg	5.41872	-5.07545	2.60242	-1.95028	0.0511423	0.125576
Ces1c	5.32117	-5.07364	2.26559	-2.23944	0.0251276	0.0715691
Esrrb	2.63357	-5.06239	2.66668	-1.89838	0.0576456	NA
Cavin4	2.623	-5.05706	2.66927	-1.89455	0.0581527	NA
Gm2663	2.63145	-5.0548	2.82255	-1.79086	0.0733152	NA
Tinag	2.60508	-5.04084	2.82929	-1.78166	0.0748043	NA
Slc6a13	2.57277	-5.03448	2.67992	-1.87859	0.0603006	NA
C9	2.58147	-5.02991	3.57837	-1.40564	0.159831	NA
Gm21962	2.58147	-5.02991	3.57837	-1.40564	0.159831	NA
Galk1	9.83134	-5.02068	1.58089	-3.17585	0.00149396	0.00698201
Ighv1-74	2.51919	-5.01097	3.54801	-1.41233	0.157852	NA
Lrp1b	2.51919	-5.01097	3.54801	-1.41233	0.157852	NA
Scn4b	9.52364	-5.00609	1.68656	-2.96823	0.00299522	0.0126242
1700109H08Rik	9.43656	-4.98589	1.3483	-3.6979	0.000217391	0.00134888
Spink4	2.49878	-4.97945	2.97035	-1.67638	0.093663	NA
Slc25a45	4.89815	-4.97479	2.65899	-1.87094	0.0613541	0.144549
Kcnk9	113.783	-4.95559	0.586555	-8.44864	2.94708e-17	2.43093e-15
Cdx2	2.43827	-4.9475	2.79417	-1.77065	0.0766187	NA
Slitrk5	8.97077	-4.93436	1.7438	-2.82966	0.00465969	0.0182048
Gm3888	2.37923	-4.92862	3.61619	-1.36293	0.172904	NA
Igkv4-63	2.37923	-4.92862	3.61619	-1.36293	0.172904	NA
Gm9522	2.38866	-4.92313	2.76134	-1.78288	0.0746061	NA
Gm16011	2.38804	-4.92279	2.76152	-1.78264	0.0746455	NA
Cracd	2.35094	-4.91878	2.8255	-1.74085	0.0817091	NA
Spdef	2.36235	-4.91716	2.85943	-1.71963	0.0854998	NA
Itpripl2	4.85739	-4.91307	2.16258	-2.27185	0.0230953	0.06685
Cdh9	5.00674	-4.90524	1.93913	-2.5296	0.0114192	0.0378233
Kmo	2.39029	-4.90237	2.94302	-1.66576	0.0957612	NA
Hoatz	2.33031	-4.90105	2.96787	-1.65137	0.0986635	NA
Cfhr4	2.34679	-4.8922	3.69219	-1.32501	0.185167	NA
Elovl3	2.34679	-4.8922	3.69219	-1.32501	0.185167	NA
Slc7a9	2.34679	-4.8922	3.69219	-1.32501	0.185167	NA
Cyp8b1	2.34679	-4.8922	3.69219	-1.32501	0.185167	NA
Fzd9	2.34324	-4.89206	2.80672	-1.74298	0.0813368	NA
Cideb	5.00924	-4.8599	2.64261	-1.83905	0.0659077	0.152641
Abca13	2.24346	-4.8412	2.85391	-1.69634	0.0898216	NA
Serpinb1a	81.927	-4.83853	0.941793	-5.13757	2.78314e-07	3.77637e-06
Slc22a1	2.25381	-4.8306	3.06148	-1.57786	0.114597	NA
Zyg11a	2.25367	-4.83052	3.06153	-1.57781	0.114609	NA
Car9	4.54595	-4.81127	2.01951	-2.38239	0.0172005	0.0525856
Tmem88	2.19795	-4.80823	2.85205	-1.68589	0.0918176	NA
Lrrc8c	5.29392	-4.80617	1.76188	-2.72786	0.00637474	0.0234791
Olfr1321	2.1657	-4.7793	2.93042	-1.63093	0.102905	NA
Serpina1c	50.8103	-4.77724	1.78674	-2.67372	0.00750156	0.026739
Acp5	4.45933	-4.77704	2.12108	-2.25217	0.0243115	0.0696412
Gm48054	2.15354	-4.77503	2.8711	-1.66314	0.0962852	NA
Sult1a1	8.12111	-4.77429	1.68453	-2.83421	0.00459397	0.018001
Olfr535	2.11981	-4.75504	3.08233	-1.54268	0.122909	NA
Ces1e	8.12949	-4.75028	1.87718	-2.53055	0.0113884	0.0377374
Fstl4	2.10332	-4.74756	2.91963	-1.62609	0.103931	NA
Cdx1	2.11211	-4.73996	3.82417	-1.23947	0.21517	NA
Fas	2.11211	-4.73996	3.82417	-1.23947	0.21517	NA
Mettl7b	2.11211	-4.73996	3.82417	-1.23947	0.21517	NA
Mgam2-ps	2.11211	-4.73996	3.82417	-1.23947	0.21517	NA
Otop3	2.11211	-4.73996	3.82417	-1.23947	0.21517	NA
Ugt2a3	2.11211	-4.73996	3.82417	-1.23947	0.21517	NA
Ugt3a1	2.14844	-4.73396	3.07427	-1.53987	0.123593	NA
Mup22	65.5622	-4.73056	4.18053	-1.13157	0.257816	0.417725
Homer2	43.1511	-4.72839	2.25741	-2.09461	0.0362053	0.0958361
Vwf	4.2055	-4.72343	1.84379	-2.5618	0.0104131	0.0350378
Nrp1	45.3867	-4.71189	1.10206	-4.27553	1.90685e-05	0.000160369
Plce1	2.07582	-4.70796	3.04989	-1.54365	0.122673	NA
Aox3	2.03647	-4.7033	3.10419	-1.51514	0.129736	NA
Cyp2d26	2.01967	-4.6945	2.9956	-1.56713	0.117083	NA
Mfsd4a	6.55931	-4.68826	1.73023	-2.70962	0.00673602	0.0244885
Gda	16.3378	-4.67494	1.49579	-3.12541	0.00177558	0.00811123
Fam184b	2.01808	-4.67106	3.1649	-1.47589	0.139972	NA
Tnfrsf19	2.01375	-4.66809	2.96579	-1.57398	0.115492	NA
Sntb1	28.0521	-4.6669	1.26259	-3.6963	0.000218763	0.00135681
Tbx2	4.05117	-4.65229	2.0653	-2.25259	0.0242847	0.0695892
Ano1	16.8306	-4.65104	1.34075	-3.46898	0.000522434	0.00286965
Onecut1	2.01077	-4.64945	3.06435	-1.51727	0.129198	NA
Pram1	1.95937	-4.64889	3.86683	-1.20225	0.229268	NA
Krt88	1.96974	-4.64099	3.00548	-1.54417	0.122546	NA
Slc38a3	42.4709	-4.63827	1.02347	-4.53193	5.84472e-06	5.74246e-05
Ankrd34b	196.472	-4.63422	0.418897	-11.0629	1.89833e-28	6.75991e-26
Foxr2	3.98708	-4.62807	2.09238	-2.21187	0.0269757	0.075751
Nr5a2	21.665	-4.62477	1.15333	-4.00992	6.07401e-05	0.000444737
Nat8f2	3.97421	-4.61251	2.78419	-1.65668	0.0975844	0.205827
Gm8752	1.91836	-4.60998	3.00418	-1.53452	0.124902	NA
Mst1r	1.92966	-4.60697	3.01355	-1.52875	0.126326	NA
Itih5l-ps	5.6394	-4.60537	1.82736	-2.52023	0.0117278	0.0386341
Rnf125	10.9637	-4.60065	1.26758	-3.62947	0.000284	0.00170004
Trank1	1.96984	-4.60004	3.06396	-1.50134	0.133268	NA
Zfp536	1.9086	-4.59604	3.02595	-1.51887	0.128794	NA
Myb	1.90381	-4.59487	3.03433	-1.51429	0.129952	NA
Lamb2	11.0926	-4.5826	1.29428	-3.54064	0.000399151	0.00228803
Gm15950	3.87104	-4.58092	2.09858	-2.18287	0.0290455	0.0801662
Slc9a3	3.86904	-4.57067	2.1612	-2.11488	0.0344402	0.0919749
2010003K11Rik	1.87743	-4.56978	3.98087	-1.14794	0.250995	NA
2610042L04Rik	1.87743	-4.56978	3.98087	-1.14794	0.250995	NA
Amy2-ps1	1.87743	-4.56978	3.98087	-1.14794	0.250995	NA
Ms4a18	1.87743	-4.56978	3.98087	-1.14794	0.250995	NA
Myrfl	1.87743	-4.56978	3.98087	-1.14794	0.250995	NA
Naip1	1.87743	-4.56978	3.98087	-1.14794	0.250995	NA
Orm1	1.87743	-4.56978	3.98087	-1.14794	0.250995	NA
Fblim1	8.22496	-4.5634	1.67125	-2.73053	0.0063232	0.0233305
Slc39a4	3.67795	-4.55724	2.25455	-2.02135	0.0432431	0.110202
Skor1	3.809	-4.55557	2.12265	-2.14617	0.0318596	0.086395
Stkld1	1.81941	-4.54212	3.96979	-1.14417	0.252554	NA
Gm8181	3.71203	-4.5413	2.76452	-1.64271	0.100443	0.210217
Gm21119	1.83301	-4.53791	3.11285	-1.4578	0.144896	NA
Itga5	1.82245	-4.53531	3.07272	-1.47599	0.139946	NA
Ptgs2	3.12832	-4.52951	2.38507	-1.89911	0.0575499	0.13767
Ugt2b5	3.76829	-4.52059	2.81821	-1.60406	0.1087	0.222803
Arhgef26	11.0389	-4.5172	1.33933	-3.37273	0.00074426	0.00388773
Filip1l	1.7735	-4.50692	3.23737	-1.39215	0.163876	NA
Hs3st3b1	14.0395	-4.49468	1.34909	-3.33164	0.000863371	0.00441359
Lgals2	22.0474	-4.48781	2.97794	-1.50702	0.131806	0.257302
Cyp3a11	28.5643	-4.48582	2.46055	-1.8231	0.0682881	0.156811
Nlrp6	7.16278	-4.47667	2.45708	-1.82195	0.0684632	0.157164
Gulo	1.72834	-4.46623	3.17383	-1.40721	0.159366	NA
Ppfibp2	8.89447	-4.46531	1.41116	-3.16429	0.00155463	0.00721702
Serpina1e	30.9621	-4.45941	2.22504	-2.00419	0.0450498	0.113695
Mid1-ps1	1.73413	-4.45833	3.14663	-1.41686	0.156525	NA
Itgam	1.73344	-4.45779	3.147	-1.41652	0.156623	NA
Aoc1	13.0538	-4.45503	1.87134	-2.38066	0.0172815	0.0527956
Cyp2c50	3.65266	-4.4525	2.83844	-1.56864	0.116731	0.235073
Synm	1.69691	-4.44035	3.19143	-1.39133	0.164124	NA
Olfr1031	1.67946	-4.42679	4.08578	-1.08346	0.278604	NA
Rhox3a	1.67946	-4.42679	4.08578	-1.08346	0.278604	NA
Aox2	1.68364	-4.42398	3.16956	-1.39577	0.162784	NA
Gm3005	1.68347	-4.42383	3.16966	-1.39568	0.162811	NA
Adh4	1.7093	-4.42117	3.26693	-1.35331	0.175957	NA
Gm12411	1.69343	-4.41936	3.24907	-1.36019	0.17377	NA
Myl9	3.11056	-4.41872	2.31059	-1.91238	0.0558276	0.134594
Zfp385c	1.68188	-4.418	3.23382	-1.36619	0.171881	NA
Apol10a	3.52801	-4.41779	2.86278	-1.54318	0.122787	0.244402
Klk1b27	1.69048	-4.41696	3.25071	-1.35877	0.17422	NA
Myh7b	3.48185	-4.4129	2.23829	-1.97155	0.0486612	0.120661
Atg9b	3.64099	-4.41257	2.19896	-2.00666	0.0447859	0.113186
Ctrc	38.7153	-4.39846	2.06584	-2.12913	0.0332432	0.0893924
Cyp1a2	6.31312	-4.39165	2.51254	-1.74789	0.0804824	0.178145
Tnfsf13	1.6488	-4.38781	3.19487	-1.37339	0.169631	NA
Shisa6	8.6842	-4.38135	1.40276	-3.12338	0.00178786	0.00815202
Angptl3	3.2478	-4.38012	2.92471	-1.49763	0.13423	0.261057
Nipal4	1.63861	-4.3799	3.20066	-1.36843	0.171176	NA
Vmn1r47	1.64275	-4.37686	4.17229	-1.04903	0.294164	NA
Acat3	1.64275	-4.37686	4.17229	-1.04903	0.294164	NA
Ceacam18	1.64275	-4.37686	4.17229	-1.04903	0.294164	NA
Ces3b	1.64275	-4.37686	4.17229	-1.04903	0.294164	NA
Cpz	1.64275	-4.37686	4.17229	-1.04903	0.294164	NA
Cyp2c54	1.64275	-4.37686	4.17229	-1.04903	0.294164	NA
Tm4sf5	9.91171	-4.37399	1.54315	-2.83446	0.00459026	0.0179914
Bmp7	34.7231	-4.3717	0.907536	-4.81711	1.45654e-06	1.67313e-05
Gdpd5	26.0319	-4.36935	1.26231	-3.46139	0.000537402	0.0029375
Oprl1	3.16135	-4.36824	2.29336	-1.90473	0.0568148	0.136417
Treh	3.38161	-4.36466	2.32624	-1.87627	0.0606177	0.143372
Tnfrsf13c	2.90992	-4.35959	2.45432	-1.77629	0.0756846	NA
Epas1	86.9426	-4.35155	0.527617	-8.24756	1.61667e-16	1.1861e-14
Ms4a8a	1.61395	-4.34594	3.40333	-1.27697	0.201614	NA
Igkv5-39	3.43834	-4.33785	2.81653	-1.54014	0.123526	0.245505
Nags	1.59304	-4.33543	3.30766	-1.31072	0.189951	NA
Gm53046	1.59445	-4.3353	3.27091	-1.32541	0.185034	NA
Fam186a	1.59339	-4.3344	3.27155	-1.32487	0.185213	NA
Cyp2c29	12.0829	-4.33011	4.23208	-1.02316	0.306232	0.470283
Slc6a4	6.58713	-4.32469	2.49899	-1.73058	0.0835273	0.183246
Kcnq3	1.60522	-4.31552	3.30501	-1.30575	0.191637	NA
Brinp1	3.28126	-4.31443	2.20585	-1.9559	0.0504765	0.124196
Fetub	35.8657	-4.30587	0.970667	-4.43599	9.16511e-06	8.41576e-05
Muc3	1.55646	-4.30398	3.41906	-1.25882	0.208095	NA
Amd-ps3	1.5395	-4.30141	4.21763	-1.01987	0.307792	NA
Gm49273	9.50232	-4.29816	1.58101	-2.71861	0.0065557	0.0239943
Amn	1.56778	-4.29782	3.32233	-1.29362	0.195798	NA
Rarres1	1.54979	-4.28985	3.44313	-1.24592	0.212796	NA
Spry1	18.017	-4.28915	0.972608	-4.40995	1.03396e-05	9.35302e-05
Pah	44.2763	-4.26387	1.94428	-2.19304	0.0283048	0.0785363
Lgals9	27.4139	-4.26384	1.30322	-3.27176	0.00106879	0.00528782
Gpr4	1.49366	-4.25885	3.4305	-1.24147	0.214433	NA
Slc30a10	3.19418	-4.25884	2.50481	-1.70027	0.0890806	0.192564
Gm3555	6.15156	-4.25662	1.80644	-2.35635	0.0184553	0.0556894
Ighv1-78	3.40297	-4.25369	2.88436	-1.47474	0.140281	0.269275
Mucl2	1.4998	-4.25037	3.32241	-1.2793	0.20079	NA
Trpv6	1.49876	-4.24945	3.32311	-1.27875	0.200984	NA
Mdga1	6.13077	-4.24347	1.57855	-2.6882	0.00718376	0.0257761
Sphk1	3.91969	-4.24141	2.09437	-2.02515	0.0428518	0.109434
Phyhd1	1.49397	-4.23722	3.39759	-1.24713	0.212351	NA
B4galnt1	65.314	-4.23577	0.849735	-4.98482	6.20211e-07	7.75809e-06
Ccr5	4.15081	-4.22697	2.14115	-1.97416	0.0483633	0.120045
Pde1a	13.2785	-4.2164	1.46885	-2.87055	0.00409755	0.0163678
Dysf	1.48936	-4.21036	3.53783	-1.1901	0.234009	NA
Slc35f3	1.44866	-4.21009	3.38441	-1.24397	0.213512	NA
Gm9493	1.45671	-4.2027	3.42358	-1.22758	0.219606	NA
Mup3	32.0128	-4.19772	2.34486	-1.79018	0.0734246	0.166227
Dusp13	1.45615	-4.1934	3.52962	-1.18806	0.23481	NA
Kcnj15	5.58033	-4.18387	1.71571	-2.43856	0.0147457	0.0465445
Mup20	8.49795	-4.1829	2.11224	-1.98032	0.047668	0.118725
Csf3	5.80798	-4.17264	1.89174	-2.20572	0.0274038	0.0766614
Gm47103	1.41022	-4.17	3.39686	-1.2276	0.219595	NA
Chrm1	2.75677	-4.16822	2.41137	-1.72857	0.0838866	NA
Rgs1	1.41326	-4.16608	3.39644	-1.2266	0.219973	NA
Vmn1r202	1.39955	-4.16412	4.35978	-0.955122	0.339516	NA
Kng1	5.2796	-4.15985	1.98987	-2.09051	0.0365719	0.0967126
Adgrf1	1.40381	-4.15907	3.40281	-1.22225	0.221614	NA
Rps2-ps6	1.40382	-4.15906	3.40281	-1.22224	0.221617	NA
Ptprh	1.39532	-4.1588	3.51682	-1.18255	0.236989	NA
Atoh8	1.40807	-4.15392	4.36	-0.952732	0.340726	NA
Clec4g	1.40807	-4.15392	4.36	-0.952732	0.340726	NA
Cyp2c67	1.40807	-4.15392	4.36	-0.952732	0.340726	NA
Ggt6	1.40807	-4.15392	4.36	-0.952732	0.340726	NA
Gm20768	1.40807	-4.15392	4.36	-0.952732	0.340726	NA
Gm9755	1.40807	-4.15392	4.36	-0.952732	0.340726	NA
Mbl1	1.40807	-4.15392	4.36	-0.952732	0.340726	NA
Mymk	1.40807	-4.15392	4.36	-0.952732	0.340726	NA
Robo3	1.40807	-4.15392	4.36	-0.952732	0.340726	NA
Atp1a2	2.41803	-4.14138	2.44819	-1.6916	0.0907214	NA
Spata48	3.17823	-4.13021	2.23824	-1.8453	0.0649941	0.151005
Mup14	5.99535	-4.1284	2.14953	-1.92061	0.0547812	0.132506
Jaml	1.37645	-4.12515	3.4833	-1.18426	0.236308	NA
Col18a1	12.3099	-4.12255	1.20828	-3.41191	0.000645099	0.00344493
Hif3a	12.6505	-4.11975	1.17223	-3.51447	0.000440635	0.00249255
Gm3317	2.883	-4.11899	2.31058	-1.78267	0.0746406	NA
Tigit	1.35962	-4.10673	3.4686	-1.18397	0.236423	NA
Fyb2	35.3873	-4.10623	0.776381	-5.28894	1.23025e-07	1.79796e-06
Trim36	1.35877	-4.10589	3.46928	-1.1835	0.236611	NA
Fga	13.4904	-4.10265	1.58613	-2.58658	0.00969342	0.033136
Ggta1	10.4063	-4.10234	1.68359	-2.43666	0.0148234	0.046683
Rnf212	2.86289	-4.10054	2.32454	-1.76402	0.0777287	NA
Lgals1	23.0936	-4.09821	1.11654	-3.67047	0.000242105	0.00148145
Sfn	2.84642	-4.09685	2.47148	-1.65765	0.0973875	NA
Mup16	2.82928	-4.09543	3.0269	-1.35301	0.176053	NA
Layn	2.71396	-4.08012	2.35188	-1.73483	0.0827703	NA
Adprhl1	1.4056	-4.07768	3.60635	-1.13069	0.258184	NA
Gpr153	3.43046	-4.07129	2.31578	-1.75806	0.0787373	0.175052
Far2	3.22917	-4.07078	2.52251	-1.61378	0.106575	0.219257
Gamt	45.2048	-4.06953	0.897957	-4.53199	5.84299e-06	5.74246e-05
Dscam	61.7945	-4.06927	0.555507	-7.32533	2.38309e-13	1.05754e-11
Slc16a5	4.82938	-4.06812	2.02522	-2.00873	0.0445657	0.112809
Vmn1r6	1.30901	-4.06282	3.5159	-1.15556	0.247863	NA
Gm34653	1.30869	-4.06247	3.51618	-1.15536	0.247942	NA
Slc27a5	3.12174	-4.05922	2.54072	-1.59767	0.110117	0.224854
Gm4952	1.35324	-4.0579	3.67793	-1.10331	0.269892	NA
Fgb	15.9608	-4.05296	1.59295	-2.5443	0.0109496	0.0365487
Aldh1a1	32.1533	-4.05213	1.02105	-3.96861	7.22944e-05	0.000519438
Foxq1	1.31371	-4.05148	3.63966	-1.11315	0.265644	NA
Serpina1b	16.2411	-4.04861	1.54171	-2.62606	0.00863798	0.0300344
Kcnk5	1.31166	-4.04402	3.52266	-1.148	0.250968	NA
Arg2	13.6559	-4.03001	1.74523	-2.30916	0.0209346	0.0617091
Snx22	1.28261	-4.02817	3.56185	-1.13092	0.258088	NA
Mag	1.36128	-4.02791	3.73745	-1.07772	0.281161	NA
Tmc7	12.3301	-4.02398	1.08145	-3.72091	0.000198507	0.00125084
Gm49027	5.10407	-4.01812	2.06835	-1.94267	0.0520564	0.127242
Hhipl2	3.65383	-4.01597	2.51426	-1.59728	0.110204	0.225001
Gm13002	1.25959	-4.01313	4.36327	-0.919752	0.357702	NA
Gm37988	1.25959	-4.01313	4.36327	-0.919752	0.357702	NA
Id1	1.25959	-4.01313	4.36327	-0.919752	0.357702	NA
Ighv1-69	1.25959	-4.01313	4.36327	-0.919752	0.357702	NA
Rpl19-ps11	1.25959	-4.01313	4.36327	-0.919752	0.357702	NA
Cyp2d10	4.08828	-4.0127	2.28893	-1.75309	0.0795864	0.176509
Ces3a	7.52881	-4.01156	1.89716	-2.1145	0.0344724	0.0920325
Cpt1b	1.26436	-4.01143	3.55732	-1.12765	0.259466	NA
Kcnk6	7.97129	-4.00941	1.66146	-2.41318	0.0158142	0.0491515
Gm3045	1.264	-4.00587	3.55107	-1.12808	0.259288	NA
Nxnl1	1.26395	-4.00582	3.55111	-1.12805	0.2593	NA
Smagp	7.94843	-4.00569	1.78536	-2.24362	0.0248566	0.0709625
Ebf3	1.26037	-4.00394	3.55355	-1.12674	0.259851	NA
Ugt1a1	9.26774	-4.00025	4.23682	-0.944161	0.345087	0.510774
Pax5	1.25585	-3.9986	3.5579	-1.12386	0.26107	NA
Cyp2a12	4.90125	-3.99777	2.65197	-1.50747	0.131689	0.257109
Plxnc1	4.41321	-3.99734	2.02213	-1.9768	0.0480646	0.119385
Gm48415	2.64231	-3.98914	2.42461	-1.64527	0.099914	NA
Myo1a	15.9748	-3.98435	1.62684	-2.44913	0.01432	0.0454308
Ifitm3	20.0983	-3.98108	1.25964	-3.16049	0.00157502	0.00729675
Pm20d1	7.72753	-3.98028	1.57536	-2.52658	0.011518	0.0380719
Iqsec3	2.63192	-3.97415	2.4491	-1.62269	0.104655	NA
Cftr	7.64974	-3.96636	1.90343	-2.0838	0.0371783	0.0978554
Bach2	57.0172	-3.96613	0.583915	-6.79231	1.10355e-11	3.54886e-10
Angptl8	2.64203	-3.96596	2.51402	-1.57754	0.114672	NA
Tlr1	2.60109	-3.96494	2.38199	-1.66455	0.0960024	NA
Otof	4.54802	-3.96271	2.0184	-1.96329	0.0496127	0.122418
Icam5	1.21393	-3.959	3.69102	-1.0726	0.283449	NA
Ppm1j	1.21359	-3.95861	3.69136	-1.0724	0.28354	NA
Mtnr1a	1.21351	-3.95852	3.69143	-1.07235	0.283561	NA
Pzp	11.7368	-3.95486	1.642	-2.40856	0.0160154	0.0495918
Acox2	1.89746	-3.95432	2.64852	-1.49303	0.135429	NA
Akap12	4.89098	-3.94922	1.77302	-2.2274	0.0259206	0.0733696
Ly6g6c	1.21995	-3.94778	3.64962	-1.0817	0.279387	NA
Btnl2	1.21907	-3.9468	3.65045	-1.08118	0.279617	NA
Morc1	2.5761	-3.94088	2.39339	-1.64657	0.0996472	NA
Disp3	6.60428	-3.9373	1.78529	-2.20541	0.0274256	0.0767076
Gpr68	14.6513	-3.92504	1.23016	-3.19067	0.00141945	0.00667869
Apoa4	25.9236	-3.92012	3.02266	-1.29691	0.194661	0.341634
Kcnd3	4.69069	-3.91565	2.20716	-1.77407	0.0760514	0.170613
Gsta3	17.9537	-3.90037	1.18648	-3.28734	0.0010114	0.00503459
Kcnh4	1.16903	-3.89832	3.67225	-1.06156	0.288435	NA
Fam209	1.16845	-3.8976	3.67287	-1.06119	0.288605	NA
Nkd1	1.19073	-3.89544	3.71987	-1.0472	0.295009	NA
Asgr2	1.17339	-3.88902	4.36642	-0.890666	0.373108	NA
Card11	1.17339	-3.88902	4.36642	-0.890666	0.373108	NA
Gm12799	1.17339	-3.88902	4.36642	-0.890666	0.373108	NA
Gm17082	1.17339	-3.88902	4.36642	-0.890666	0.373108	NA
Gm2981	1.17339	-3.88902	4.36642	-0.890666	0.373108	NA
Gm5754	1.17339	-3.88902	4.36642	-0.890666	0.373108	NA
Hsd11b1	1.17339	-3.88902	4.36642	-0.890666	0.373108	NA
Hsd3b5	1.17339	-3.88902	4.36642	-0.890666	0.373108	NA
Plbd1	1.17339	-3.88902	4.36642	-0.890666	0.373108	NA
Rgs13	1.17339	-3.88902	4.36642	-0.890666	0.373108	NA
Trim50	1.17339	-3.88902	4.36642	-0.890666	0.373108	NA
Acsm1	1.17339	-3.88902	4.36642	-0.890666	0.373108	NA
Cyp4a12b	1.17339	-3.88902	4.36642	-0.890666	0.373108	NA
Duox2	1.17339	-3.88902	4.36642	-0.890666	0.373108	NA
H2-DMb2	1.17339	-3.88902	4.36642	-0.890666	0.373108	NA
Klk1b26	1.17339	-3.88902	4.36642	-0.890666	0.373108	NA
Phgr1	1.17339	-3.88902	4.36642	-0.890666	0.373108	NA
Rpl10-ps5	1.17339	-3.88902	4.36642	-0.890666	0.373108	NA
Tpsg1	1.17339	-3.88902	4.36642	-0.890666	0.373108	NA
Azgp1	17.0874	-3.88653	1.37703	-2.8224	0.0047666	0.0185234
Creb3l3	7.69749	-3.88434	1.56849	-2.47648	0.0132687	0.0427078
Heyl	2.48042	-3.88395	2.44461	-1.58878	0.11211	NA
Syne3	15.2909	-3.87316	1.05245	-3.68015	0.000233094	0.00143412
Serpina1a	15.9858	-3.87085	1.57094	-2.46404	0.0137381	0.0440053
Adamts1	9.78168	-3.86293	1.65782	-2.33013	0.0197994	0.0587902
Fabp1	77.5073	-3.86094	1.88457	-2.04872	0.04049	0.104722
Hipk4	2.39884	-3.86058	2.47452	-1.56013	0.118728	NA
Tmem45a	2.3992	-3.85172	2.44601	-1.57469	0.115327	NA
Strc	12.0888	-3.85069	1.08058	-3.56354	0.00036589	0.0021249
Prr5	6.58759	-3.84544	1.62345	-2.36869	0.0178513	0.0541962
Akr1cl	1.11964	-3.84445	4.36762	-0.880218	0.378741	NA
Gm15645	1.11964	-3.84445	4.36762	-0.880218	0.378741	NA
Gm20547	1.11964	-3.84445	4.36762	-0.880218	0.378741	NA
Gm44502	1.11964	-3.84445	4.36762	-0.880218	0.378741	NA
Gm48691	1.11964	-3.84445	4.36762	-0.880218	0.378741	NA
Gpr183	1.11964	-3.84445	4.36762	-0.880218	0.378741	NA
Nrip2	1.11964	-3.84445	4.36762	-0.880218	0.378741	NA
Spp2	1.12714	-3.83994	3.74445	-1.0255	0.305126	NA
Mgst1	12.7944	-3.83762	1.45294	-2.64128	0.00825939	0.0289525
Pabpc4l	5.10258	-3.83622	1.84132	-2.0834	0.0372144	0.0978973
Gm16044	1.12541	-3.83586	3.72925	-1.02859	0.303673	NA
C1ql3	6.73845	-3.83496	1.63594	-2.3442	0.0190678	0.057094
Hsf5	1.12402	-3.83423	3.73075	-1.02774	0.304074	NA
Ighg2c	9.00281	-3.83276	1.62556	-2.35781	0.0183829	0.0555299
Shc3	2.29221	-3.83234	2.62007	-1.46268	0.143554	NA
Prss32	5.9227	-3.83232	2.20201	-1.74038	0.0817929	0.180224
Gm13577	1.11936	-3.82877	3.7358	-1.02489	0.305417	NA
Triml1	2.36766	-3.82017	2.45338	-1.5571	0.119446	NA
Slc8a3	7.90815	-3.81579	1.28222	-2.97593	0.00292102	0.0123578
Pwwp4d	4.3507	-3.81528	2.02096	-1.88786	0.0590451	0.140446
Bhmt	16.487	-3.8057	1.62751	-2.33835	0.019369	0.0577538
Olfml2a	2.39466	-3.80383	2.57507	-1.47717	0.13963	NA
Gm2237	15.0408	-3.80335	1.2131	-3.13523	0.00171722	0.00786676
Igfbp3	7.42156	-3.80164	1.51271	-2.51313	0.0119666	0.0392856
Mlip	1.1	-3.7942	3.87641	-0.978793	0.327682	NA
Slc13a2	4.31216	-3.79233	2.01648	-1.88067	0.0600167	0.142294
Apoh	5.07264	-3.78804	2.01257	-1.88219	0.0598102	0.141896
Olfr1269	1.07412	-3.78189	3.85917	-0.979976	0.327098	NA
Gpr21	4.05254	-3.78051	2.31746	-1.63131	0.102825	0.21376
Olfml1	1.07952	-3.7684	3.89971	-0.966327	0.333881	NA
Nxph2	1.07921	-3.768	3.90008	-0.966136	0.333976	NA
Sh3tc1	1.07907	-3.76783	3.90023	-0.966052	0.334018	NA
Malrd1	1.07887	-3.76757	3.90047	-0.965928	0.33408	NA
Ahsg	28.0026	-3.76684	2.30525	-1.63403	0.102253	0.212937
Xdh	11.3418	-3.76671	1.43063	-2.63289	0.00846612	0.0295495
Sorcs2	288.814	-3.76636	0.371204	-10.1463	3.44046e-24	7.27981e-22
Cldn15	6.91459	-3.76503	1.95034	-1.93045	0.0535515	0.130179
Adap1	3.23243	-3.76052	2.28091	-1.64869	0.0992102	0.208353
Myo7b	9.14834	-3.75334	1.66767	-2.25065	0.0244079	0.0698599
Lfng	9.84914	-3.74207	2.00113	-1.86998	0.0614873	0.144746
Cfap53	1.04995	-3.74184	3.83465	-0.975797	0.329165	NA
Aldh1a3	54.9968	-3.74159	0.612222	-6.11149	9.87045e-10	2.22047e-08
Art3	2.37296	-3.74132	2.49967	-1.49672	0.134465	NA
Ccm2l	2.23069	-3.73227	2.56078	-1.45747	0.144987	NA
Wwtr1	4.55541	-3.72979	2.23082	-1.67193	0.0945374	0.201056
Zfp57	1.04938	-3.72952	3.93537	-0.94769	0.343287	NA
Naaladl2	5.58515	-3.72826	1.62514	-2.29412	0.0217838	0.0637362
Mup11	53.0611	-3.72157	3.60034	-1.03367	0.301289	0.465434
Nog	3.90644	-3.71525	2.72746	-1.36216	0.173146	0.313329
Gm28729	1.0291	-3.71261	3.86165	-0.961406	0.336348	NA
Slfnl1	1.02909	-3.71259	3.86166	-0.961398	0.336352	NA
Gpi-ps	1.02906	-3.71256	3.86169	-0.961381	0.336361	NA
Lrrc10	1.02906	-3.71256	3.86169	-0.961381	0.336361	NA
Pramel5	1.0287	-3.71201	3.86219	-0.961116	0.336494	NA
Tpm2	2.20326	-3.70086	3.17754	-1.16469	0.244143	NA
Erbb2	12.158	-3.69618	1.15344	-3.20448	0.00135304	0.00641587
Gabra5	5.86305	-3.6959	1.58779	-2.32769	0.0199285	0.0591255
Agxt	1.45666	-3.69167	2.97559	-1.24065	0.214735	NA
Rdh9	10.0168	-3.6888	1.55556	-2.37136	0.0177229	0.0538287
Atp6v1c2	2.04645	-3.68439	2.60123	-1.41641	0.156657	NA
Hecw2	5.79284	-3.68338	1.5477	-2.37991	0.0173167	0.05287
Gm48128	35.8475	-3.68123	2.95067	-1.24759	0.212181	0.362873
Mro	7.1531	-3.68005	1.74785	-2.10547	0.0352503	0.0937097
Grid1	1.25824	-3.67841	3.10614	-1.18424	0.236318	NA
Bmp5	1.00856	-3.67247	3.92437	-0.935812	0.34937	NA
Hamp	2.14488	-3.66863	3.26432	-1.12386	0.261074	NA
Gm43540	4.25623	-3.66409	2.13038	-1.71993	0.0854455	0.186473
Atf3	22.6547	-3.66123	1.01376	-3.61154	0.000304382	0.00181058
Inka1	2.66606	-3.65518	2.46692	-1.48168	0.138425	NA
Gm47446	0.979684	-3.6534	4.37319	-0.835409	0.403487	NA
Gm7972	0.979684	-3.6534	4.37319	-0.835409	0.403487	NA
Pate14	0.979684	-3.6534	4.37319	-0.835409	0.403487	NA
Scarf1	0.979684	-3.6534	4.37319	-0.835409	0.403487	NA
Atp10d	0.979684	-3.6534	4.37319	-0.835409	0.403487	NA
Sardh	16.4737	-3.65145	1.3445	-2.71584	0.00661071	0.0241472
Gm15989	0.985937	-3.64195	3.9542	-0.921033	0.357033	NA
Stk19-ps1	0.985818	-3.64178	3.95436	-0.920955	0.357074	NA
1600014C23Rik	0.985813	-3.64178	3.95436	-0.920952	0.357076	NA
Gm11645	0.985334	-3.64112	3.95501	-0.920636	0.35724	NA
Rpl6l	0.984909	-3.64054	3.95558	-0.920356	0.357387	NA
Gm4795	0.984755	-3.64033	3.95579	-0.920254	0.35744	NA
Slamf9	0.984542	-3.64004	3.95608	-0.920114	0.357513	NA
Doc2g	0.98448	-3.63996	3.95616	-0.920074	0.357534	NA
Mrgprc2-ps	0.984453	-3.63992	3.95619	-0.920056	0.357544	NA
Glra3	0.984147	-3.6395	3.95661	-0.919854	0.357649	NA
Slc5a8	0.98408	-3.63941	3.9567	-0.919809	0.357672	NA
Acot1	41.064	-3.63885	1.88662	-1.92876	0.0537601	0.130555
Rnf39	14.4695	-3.63481	1.12326	-3.23594	0.00121242	0.00586718
Cdh17	21.0826	-3.63215	1.46162	-2.48503	0.0129541	0.0418615
Apoa5	1.87025	-3.63204	3.40674	-1.06613	0.286364	NA
Acaa1b	4.01475	-3.63138	2.06714	-1.75671	0.0789669	0.175429
Adamts3	0.984355	-3.62719	3.96247	-0.915387	0.359988	NA
Hsd17b6	0.965124	-3.62521	4.02044	-0.901697	0.367218	NA
Serpina1d	13.8426	-3.62239	1.48616	-2.43741	0.0147929	0.0466371
Cyp3a13	8.25166	-3.61815	1.60328	-2.25672	0.0240258	0.0689826
Nanos3	2.0819	-3.6171	3.22996	-1.11986	0.262773	NA
Cyp2j5	2.09336	-3.61146	3.28617	-1.09899	0.271773	NA
Glipr2	22.1176	-3.60913	1.05964	-3.40601	0.000659186	0.00351332
Ces1g	2.11785	-3.60873	3.27407	-1.10221	0.270368	NA
Fgd5	1.55314	-3.60831	2.85186	-1.26525	0.205782	NA
Jakmip2	21.6989	-3.60628	2.6455	-1.36317	0.172827	0.312946
Clec1a	1.96934	-3.59991	2.61715	-1.37551	0.168975	NA
Cd9	123.409	-3.59264	0.473307	-7.5905	3.18666e-14	1.6557e-12
Rin3	2.05721	-3.58787	3.24104	-1.10701	0.268289	NA
Serpina3n	2.03631	-3.58711	2.59204	-1.3839	0.16639	NA
Cntnap4	0.934083	-3.58318	4.04999	-0.884739	0.376297	NA
Slc19a3	0.948977	-3.58046	4.01044	-0.892785	0.371972	NA
Rhoh	0.9343	-3.57985	4.0655	-0.880544	0.378565	NA
Pagr1b	8.98061	-3.57884	1.75615	-2.0379	0.0415604	0.106903
Gm6069	0.932111	-3.57657	4.0688	-0.879022	0.379389	NA
Rpl17-ps5	0.942499	-3.56995	4.3759	-0.815819	0.414604	NA
Mapk4	75.4233	-3.56909	0.489271	-7.2947	2.99315e-13	1.28908e-11
Olfr613	2.03867	-3.56876	2.63531	-1.35421	0.175671	NA
Adtrp	0.938716	-3.56432	4.37604	-0.814506	0.415355	NA
Astn2	0.938716	-3.56432	4.37604	-0.814506	0.415355	NA
Asxl3	0.938716	-3.56432	4.37604	-0.814506	0.415355	NA
Cep295nl	0.938716	-3.56432	4.37604	-0.814506	0.415355	NA
Cyp2c37	0.938716	-3.56432	4.37604	-0.814506	0.415355	NA
Cyp2c40	0.938716	-3.56432	4.37604	-0.814506	0.415355	NA
Efna3	0.938716	-3.56432	4.37604	-0.814506	0.415355	NA
Fut2	0.938716	-3.56432	4.37604	-0.814506	0.415355	NA
Gm18991	0.938716	-3.56432	4.37604	-0.814506	0.415355	NA
Gm19001	0.938716	-3.56432	4.37604	-0.814506	0.415355	NA
Gm19098	0.938716	-3.56432	4.37604	-0.814506	0.415355	NA
Gm21430	0.938716	-3.56432	4.37604	-0.814506	0.415355	NA
Gm2451	0.938716	-3.56432	4.37604	-0.814506	0.415355	NA
Gm3526	0.938716	-3.56432	4.37604	-0.814506	0.415355	NA
Gm7592	0.938716	-3.56432	4.37604	-0.814506	0.415355	NA
Grm3	0.938716	-3.56432	4.37604	-0.814506	0.415355	NA
Gsta2	0.938716	-3.56432	4.37604	-0.814506	0.415355	NA
Mrap	0.938716	-3.56432	4.37604	-0.814506	0.415355	NA
Nat8	0.938716	-3.56432	4.37604	-0.814506	0.415355	NA
Pitx2	0.938716	-3.56432	4.37604	-0.814506	0.415355	NA
Rhox3g	0.938716	-3.56432	4.37604	-0.814506	0.415355	NA
Serpina3m	0.938716	-3.56432	4.37604	-0.814506	0.415355	NA
Sgca	0.938716	-3.56432	4.37604	-0.814506	0.415355	NA
Slc10a1	0.938716	-3.56432	4.37604	-0.814506	0.415355	NA
Tmprss11g	0.938716	-3.56432	4.37604	-0.814506	0.415355	NA
Tubal3	0.938716	-3.56432	4.37604	-0.814506	0.415355	NA
Vmn2r7	0.938716	-3.56432	4.37604	-0.814506	0.415355	NA
Efcc1	25.3688	-3.56314	1.26027	-2.82729	0.00469445	0.0183015
Lama4	4.71834	-3.5575	1.75343	-2.02887	0.0424712	0.108638
Pdk4	44.6199	-3.55482	1.02977	-3.45204	0.000556373	0.00302309
Ccdc142	8.65631	-3.5546	1.63133	-2.17896	0.0293349	0.0808704
Siglece	0.91093	-3.54426	4.10145	-0.864147	0.387507	NA
Gls2	105.877	-3.54361	0.723201	-4.8999	9.58835e-07	1.14091e-05
Plg	14.3744	-3.54316	1.59106	-2.22692	0.0259526	0.0734176
Arl9	0.921003	-3.54255	4.05038	-0.874622	0.38178	NA
Gm10109	5.40854	-3.5417	2.12311	-1.66817	0.0952826	0.202228
Masp1	6.05519	-3.54114	1.8172	-1.94868	0.0513335	0.125961
Fes	4.27732	-3.53556	2.03305	-1.73904	0.0820278	0.180526
Acot7	9.9631	-3.53069	1.63477	-2.15975	0.0307917	0.0840296
C1s1	3.77249	-3.52731	2.0892	-1.68836	0.091343	0.196154
Ildr2	18.4894	-3.51944	1.27836	-2.75309	0.00590356	0.0220496
Nrg3	3.12286	-3.51613	2.44077	-1.44058	0.149704	0.282205
Ptger4	30.6355	-3.51275	0.720093	-4.8782	1.07061e-06	1.26002e-05
Gm8242	1.6634	-3.50469	3.53256	-0.992109	0.321144	NA
Hsd17b2	0.883373	-3.50073	4.14603	-0.844357	0.39847	NA
Gm12470	0.889314	-3.49955	4.09743	-0.854083	0.393059	NA
Ct55	0.889286	-3.49952	4.09747	-0.854067	0.393068	NA
Havcr2	0.889256	-3.49948	4.09752	-0.854049	0.393078	NA
Map7d3	0.889252	-3.49948	4.09752	-0.854047	0.393079	NA
Myh8	0.889239	-3.49946	4.09754	-0.854039	0.393083	NA
Fgr	1.88506	-3.49654	3.3289	-1.05036	0.293553	NA
Tenm4	433.75	-3.49274	0.256033	-13.6417	2.26146e-42	3.66859e-39
Hpn	30.1812	-3.48029	0.936728	-3.71537	0.000202907	0.00127273
Sik1	138.076	-3.46751	0.426122	-8.13738	4.03927e-16	2.75577e-14
Pcdhb9	1.92081	-3.46664	2.64034	-1.31295	0.189199	NA
Rprm	1.90373	-3.45961	2.73505	-1.26491	0.205902	NA
Tmem54	0.870496	-3.4562	4.2233	-0.818366	0.413148	NA
Efs	0.889161	-3.45473	4.24911	-0.813049	0.41619	NA
Hgd	2.48186	-3.45303	2.57169	-1.34271	0.179365	NA
Plch2	2.64041	-3.45259	2.38316	-1.44874	0.147409	NA
Dcdc2b	4.06645	-3.45003	1.91362	-1.80288	0.0714065	0.162414
Rest	8.67416	-3.44868	1.55508	-2.21769	0.0265758	0.0748758
Ccdc85a	20.0787	-3.44672	1.22073	-2.82351	0.00475016	0.0184742
Nid2	2.87127	-3.44616	2.69611	-1.2782	0.201179	NA
Catsperg2	0.839729	-3.4331	4.38058	-0.783708	0.433211	NA
Gm11677	0.839729	-3.4331	4.38058	-0.783708	0.433211	NA
Gm48827	0.839729	-3.4331	4.38058	-0.783708	0.433211	NA
Gm8226	0.839729	-3.4331	4.38058	-0.783708	0.433211	NA
H2-Oa	0.839729	-3.4331	4.38058	-0.783708	0.433211	NA
Lmod1	0.839729	-3.4331	4.38058	-0.783708	0.433211	NA
Lrrc4c	0.839729	-3.4331	4.38058	-0.783708	0.433211	NA
Marco	0.839729	-3.4331	4.38058	-0.783708	0.433211	NA
Olfr1342	0.839729	-3.4331	4.38058	-0.783708	0.433211	NA
Ren1	0.839729	-3.4331	4.38058	-0.783708	0.433211	NA
Rhox3h	0.839729	-3.4331	4.38058	-0.783708	0.433211	NA
Robo4	0.839729	-3.4331	4.38058	-0.783708	0.433211	NA
Serpina3g	0.839729	-3.4331	4.38058	-0.783708	0.433211	NA
Tcp10a	0.839729	-3.4331	4.38058	-0.783708	0.433211	NA
Trim30b	0.839729	-3.4331	4.38058	-0.783708	0.433211	NA
Vmn1r74	0.839729	-3.4331	4.38058	-0.783708	0.433211	NA
Anxa1	1.21101	-3.4327	3.85375	-0.890745	0.373066	NA
Batf2	0.843714	-3.42877	4.23504	-0.80962	0.418158	NA
Spem1	1.87955	-3.4272	2.65726	-1.28975	0.197138	NA
Dennd2c	2.65072	-3.42408	2.44956	-1.39783	0.162163	NA
Guca2a	0.846065	-3.41734	4.26381	-0.801475	0.422857	NA
4930558K02Rik	0.845098	-3.41578	4.26548	-0.800797	0.423249	NA
Adrb1	1.88231	-3.41506	3.38772	-1.00807	0.31342	NA
Rufy4	0.844535	-3.41487	4.26644	-0.800402	0.423478	NA
Olfr690	0.844476	-3.41477	4.26655	-0.80036	0.423502	NA
Pdlim3	9.56299	-3.41442	1.2898	-2.64724	0.00811522	0.028534
Cpn2	0.844199	-3.41432	4.26702	-0.800166	0.423615	NA
Umodl1	0.844195	-3.41432	4.26703	-0.800163	0.423616	NA
Olfr484	0.844194	-3.41432	4.26703	-0.800163	0.423617	NA
Gsta1	6.85044	-3.40751	2.48975	-1.36862	0.171119	0.310546
Mgst2	9.02016	-3.40225	1.61485	-2.10686	0.03513	0.093441
Gm49394	6.52034	-3.39972	1.95927	-1.7352	0.0827056	0.181716
Cyp26b1	2.50074	-3.39648	2.46995	-1.37512	0.169093	NA
Drp2	0.832407	-3.38702	4.24727	-0.79746	0.425184	NA
Gm48793	3.31451	-3.38696	1.96244	-1.72589	0.0843673	0.184644
Notch2	15.4967	-3.38653	0.949806	-3.56549	0.000363177	0.00211251
Tmc8	3.20885	-3.38204	2.07795	-1.62758	0.103614	0.215033
Cpxm1	5.57541	-3.37175	1.87718	-1.79618	0.0724659	0.164414
Tmem204	1.6026	-3.37109	2.82615	-1.19282	0.23294	NA
Sulf1	1.88975	-3.36888	2.67379	-1.25996	0.207682	NA
Muc13	44.162	-3.36377	0.990553	-3.39585	0.000684167	0.00362177
Gm6377	0.794298	-3.34439	4.32635	-0.773029	0.439505	NA
Foxr1	0.794208	-3.34423	4.32653	-0.772961	0.439546	NA
Epb42	0.794168	-3.34416	4.3266	-0.772931	0.439563	NA
Myl7	0.793301	-3.34262	4.3283	-0.772271	0.439954	NA
Gm47191	0.792758	-3.34165	4.32936	-0.771859	0.440198	NA
Mep1b	8.98309	-3.34093	1.9914	-1.67768	0.0934087	0.199323
Aoc3	8.23305	-3.33855	1.36394	-2.44772	0.0143763	0.0455599
Pla2g4e	0.790802	-3.33817	4.33319	-0.770371	0.44108	NA
Col27a1	116.297	-3.33598	0.469974	-7.09823	1.26361e-12	4.80436e-11
Kcnc4	14.9528	-3.33456	1.42659	-2.33744	0.0194163	0.0578527
Mug1	13.8169	-3.33354	1.63517	-2.03865	0.0414847	0.106772
Fcgrt	6.68296	-3.32773	1.68149	-1.97903	0.0478122	0.11892
Ttpa	1.78596	-3.32433	2.87611	-1.15584	0.247745	NA
Dhrs9	1.74775	-3.32359	2.89439	-1.14828	0.250851	NA
Pcsk5	3.78103	-3.32339	2.83385	-1.17275	0.240897	0.397861
Marchf11	1.73792	-3.31277	2.83426	-1.16883	0.242471	NA
Cyp2d9	5.28082	-3.30063	2.13593	-1.54529	0.122277	0.243852
Gm3739	14.7119	-3.29598	0.98156	-3.3579	0.000785374	0.00406612
C1qc	3.42172	-3.28601	2.8391	-1.15741	0.247103	0.405315
Tm6sf2	8.08429	-3.28123	1.6705	-1.96422	0.0495042	0.122212
Foxc1	4.69607	-3.28072	1.97447	-1.66157	0.0965999	0.204281
Rasl12	1.71793	-3.27736	2.74384	-1.19444	0.232304	NA
Slco1a1	2.9552	-3.27323	2.36075	-1.38652	0.165589	NA
Gm8458	8.89605	-3.27004	1.63846	-1.9958	0.0459557	0.115582
Osmr	0.758955	-3.26578	4.38454	-0.744841	0.456368	NA
Nxnl2	2.01571	-3.26326	2.5953	-1.25737	0.208619	NA
Gm4714	1.62813	-3.25842	2.79083	-1.16754	0.24299	NA
Runx1	1.4699	-3.25689	3.6682	-0.887871	0.37461	NA
Hsd17b14	0.752124	-3.25624	4.38576	-0.742458	0.45781	NA
C4b	30.9279	-3.25145	1.20323	-2.70228	0.00688665	0.0249244
Gm10840	0.749892	-3.25	4.38768	-0.740712	0.458868	NA
Fgg	13.2517	-3.24975	1.62467	-2.00025	0.045473	0.114537
Gm3928	0.749535	-3.24938	4.38768	-0.74057	0.458954	NA
Gm47864	0.749508	-3.24933	4.38768	-0.740559	0.458961	NA
Chst7	0.749418	-3.24917	4.38768	-0.740523	0.458983	NA
Gulp1	0.749384	-3.24911	4.38768	-0.740509	0.458991	NA
Tmem30c	0.74936	-3.24907	4.38768	-0.7405	0.458997	NA
Tlr13	0.749346	-3.24905	4.38768	-0.740494	0.459	NA
Gm15737	0.749333	-3.24902	4.38768	-0.740489	0.459004	NA
Matn4	4.79707	-3.2487	2.65565	-1.22332	0.221211	0.374167
Gpbar1	1.67008	-3.24869	2.83821	-1.14462	0.252365	NA
Rab27b	14.8705	-3.24491	0.940104	-3.45165	0.000557174	0.00302632
Fam110c	12.6333	-3.24105	1.06938	-3.03079	0.00243918	0.0105988
Afap1l1	1.65319	-3.23767	2.84397	-1.13843	0.254939	NA
Sstr1	5.28214	-3.22482	1.91365	-1.68517	0.0919558	0.197232
Alas2	2.19973	-3.21767	2.54267	-1.26547	0.205704	NA
Gm5917	1.60959	-3.21559	2.80127	-1.1479	0.251008	NA
Cfhr2	1.73491	-3.20955	2.88081	-1.11411	0.265232	NA
Adgrg6	0.725813	-3.20727	4.38768	-0.730973	0.464796	NA
Anks1b	7.04198	-3.19961	1.28036	-2.499	0.0124545	0.040543
Lrrc8b	154.202	-3.19824	0.432984	-7.38651	1.50729e-13	6.94211e-12
Lgals4	40.0057	-3.1956	0.993607	-3.21616	0.00129917	0.00621287
Spp1	363.704	-3.19406	0.459573	-6.95007	3.65117e-12	1.30655e-10
Adap2	2.42166	-3.19307	2.54172	-1.25627	0.20902	NA
Apob	57.5635	-3.19143	0.949995	-3.35942	0.000781066	0.00404813
Dhrs3	24.1661	-3.19117	0.939471	-3.39677	0.000681863	0.00361219
Cbln3	10.3587	-3.18855	1.07407	-2.96866	0.00299102	0.0126101
Six1	5.61982	-3.18017	2.29085	-1.38821	0.165074	0.302506
Gm49327	22.776	-3.17726	0.874059	-3.63506	0.000277911	0.00167044
Ccl5	0.699774	-3.17292	4.39087	-0.722618	0.469914	NA
Col6a5	0.699774	-3.17292	4.39087	-0.722618	0.469914	NA
Gjd4	0.699774	-3.17292	4.39087	-0.722618	0.469914	NA
Gm5903	0.699774	-3.17292	4.39087	-0.722618	0.469914	NA
Gm9169	0.699774	-3.17292	4.39087	-0.722618	0.469914	NA
Gm9816	0.699774	-3.17292	4.39087	-0.722618	0.469914	NA
Gsg1l2	0.699774	-3.17292	4.39087	-0.722618	0.469914	NA
Nkpd1	0.699774	-3.17292	4.39087	-0.722618	0.469914	NA
Tlr4	0.699774	-3.17292	4.39087	-0.722618	0.469914	NA
Vtcn1	0.699774	-3.17292	4.39087	-0.722618	0.469914	NA
Best2	0.699774	-3.17292	4.39087	-0.722618	0.469914	NA
Chit1	0.699774	-3.17292	4.39087	-0.722618	0.469914	NA
Gm13241	0.699774	-3.17292	4.39087	-0.722618	0.469914	NA
Gm18225	0.699774	-3.17292	4.39087	-0.722618	0.469914	NA
Gm42421	0.699774	-3.17292	4.39087	-0.722618	0.469914	NA
Gm47356	0.699774	-3.17292	4.39087	-0.722618	0.469914	NA
Lef1	0.699774	-3.17292	4.39087	-0.722618	0.469914	NA
Fgf21	19.2709	-3.17095	1.33314	-2.37856	0.0173806	0.0530094
Gm49948	17.9112	-3.16655	3.16673	-0.999944	0.317338	0.481564
Ap3s1-ps2	2.81149	-3.16623	2.4643	-1.28484	0.198849	NA
Gm15725	19.1833	-3.16137	3.53664	-0.893893	0.371379	0.53775
Ccdc74a	3.4626	-3.15954	2.30359	-1.37157	0.170196	0.309255
Pdzd2	2.3576	-3.15647	2.45747	-1.28444	0.198988	NA
Mogat2	3.19932	-3.15628	2.50069	-1.26216	0.20689	0.356539
Cacna1g	10.461	-3.15041	1.38603	-2.27296	0.0230284	0.0667093
Ugt2b36	8.8168	-3.14716	1.5197	-2.07091	0.0383675	0.100334
Tiam1	101.23	-3.14687	0.477607	-6.58882	4.43328e-11	1.25681e-09
Sh3rf3	0.704037	-3.14472	4.3921	-0.715996	0.473994	NA
Aoah	0.704037	-3.14472	4.3921	-0.715996	0.473994	NA
Atoh1	0.704037	-3.14472	4.3921	-0.715996	0.473994	NA
Ccin	0.704037	-3.14472	4.3921	-0.715996	0.473994	NA
Cyp4f40	0.704037	-3.14472	4.3921	-0.715996	0.473994	NA
Erich4	0.704037	-3.14472	4.3921	-0.715996	0.473994	NA
Fgf7	0.704037	-3.14472	4.3921	-0.715996	0.473994	NA
Gm12706	0.704037	-3.14472	4.3921	-0.715996	0.473994	NA
Gm16471	0.704037	-3.14472	4.3921	-0.715996	0.473994	NA
Gm16574	0.704037	-3.14472	4.3921	-0.715996	0.473994	NA
Gm1980	0.704037	-3.14472	4.3921	-0.715996	0.473994	NA
Gm3776	0.704037	-3.14472	4.3921	-0.715996	0.473994	NA
Gm6627	0.704037	-3.14472	4.3921	-0.715996	0.473994	NA
Gm7364	0.704037	-3.14472	4.3921	-0.715996	0.473994	NA
Gm9645	0.704037	-3.14472	4.3921	-0.715996	0.473994	NA
Gnrh1	0.704037	-3.14472	4.3921	-0.715996	0.473994	NA
H1f6	0.704037	-3.14472	4.3921	-0.715996	0.473994	NA
Hsd3b3	0.704037	-3.14472	4.3921	-0.715996	0.473994	NA
Il15	0.704037	-3.14472	4.3921	-0.715996	0.473994	NA
Isx	0.704037	-3.14472	4.3921	-0.715996	0.473994	NA
Lect2	0.704037	-3.14472	4.3921	-0.715996	0.473994	NA
Mamdc2	0.704037	-3.14472	4.3921	-0.715996	0.473994	NA
Noxa1	0.704037	-3.14472	4.3921	-0.715996	0.473994	NA
Nr2e3	0.704037	-3.14472	4.3921	-0.715996	0.473994	NA
Olfr1154	0.704037	-3.14472	4.3921	-0.715996	0.473994	NA
Olfr922	0.704037	-3.14472	4.3921	-0.715996	0.473994	NA
Ovol3	0.704037	-3.14472	4.3921	-0.715996	0.473994	NA
Pkp1	0.704037	-3.14472	4.3921	-0.715996	0.473994	NA
Pla2g12b	0.704037	-3.14472	4.3921	-0.715996	0.473994	NA
Pof1b	0.704037	-3.14472	4.3921	-0.715996	0.473994	NA
Raet1e	0.704037	-3.14472	4.3921	-0.715996	0.473994	NA
Slc10a4	0.704037	-3.14472	4.3921	-0.715996	0.473994	NA
F7	0.704037	-3.14472	4.3921	-0.715996	0.473994	NA
Ido1	0.704037	-3.14472	4.3921	-0.715996	0.473994	NA
Paqr5	0.704037	-3.14472	4.3921	-0.715996	0.473994	NA
Plin4	0.704037	-3.14472	4.3921	-0.715996	0.473994	NA
Tgm4	0.704037	-3.14472	4.3921	-0.715996	0.473994	NA
Tyr	0.704037	-3.14472	4.3921	-0.715996	0.473994	NA
Olfr1396	1.55791	-3.14344	2.8566	-1.10041	0.271152	NA
Fbp2	32.0968	-3.13912	0.899474	-3.48995	0.000483119	0.00268911
Hepacam	6.20774	-3.13466	1.61185	-1.94476	0.0518038	0.126803
Tspan11	1.28435	-3.13223	3.77306	-0.830157	0.40645	NA
Car3	15.1138	-3.12673	1.41194	-2.21449	0.0267954	0.0753637
Ces2e	11.1757	-3.12551	1.40562	-2.22359	0.0261759	0.0739348
Rimklb	0.683483	-3.12451	4.39159	-0.711476	0.47679	NA
Vstm2a	117.644	-3.12425	0.740217	-4.22073	2.43514e-05	0.000198509
Adgrl2	14.2026	-3.12245	0.919884	-3.39439	0.000687811	0.0036371
Pitx3	0.694051	-3.11882	4.39773	-0.709189	0.478207	NA
Dpysl4	0.644352	-3.11861	4.40029	-0.708728	0.478493	NA
Slc39a8	33.4639	-3.11567	0.95464	-3.26371	0.00109964	0.00540928
Tekt5	4.29494	-3.11563	1.75657	-1.7737	0.0761121	0.170671
Zfhx4	15.7263	-3.11187	0.931404	-3.34106	0.000834599	0.00428753
Gm21897	29.2272	-3.11141	0.706703	-4.40271	1.06909e-05	9.62444e-05
Gm13194	2.64963	-3.10971	2.36722	-1.31366	0.188962	NA
Kdr	17.7713	-3.10923	1.09889	-2.82943	0.00466316	0.0182087
Tmem252	1.54586	-3.10747	2.85982	-1.0866	0.277214	NA
Gata4	47.0836	-3.10659	0.942968	-3.29448	0.000986031	0.00493353
Itgb6	1.54531	-3.10564	2.86017	-1.08583	0.277556	NA
Mup19	4.20794	-3.1007	2.07133	-1.49696	0.134403	0.261185
A930018P22Rik	1.55629	-3.09855	2.98608	-1.03766	0.299427	NA
Lgals3	2.40509	-3.09739	2.58653	-1.1975	0.23111	NA
Fam107b	329.488	-3.08934	0.403383	-7.65859	1.87986e-14	1.00904e-12
Apoc4	7.5737	-3.08683	1.79747	-1.71732	0.0859212	0.187264
Gm44578	1.5129	-3.08623	3.01138	-1.02485	0.305432	NA
Btbd16	1.5505	-3.08586	2.98912	-1.03236	0.301902	NA
Susd3	1.83815	-3.08077	3.0038	-1.02562	0.305069	NA
Itih3	2.79217	-3.07576	3.05161	-1.00792	0.313495	NA
Stk33	46.9256	-3.06907	0.874475	-3.50961	0.000448762	0.0025258
Prag1	15.4215	-3.06675	1.12294	-2.731	0.00631422	0.0233037
Svep1	1.5259	-3.06572	2.57143	-1.19222	0.233173	NA
Ccdc80	0.654457	-3.0637	4.39577	-0.696966	0.485824	NA
Gdf9	0.65436	-3.06349	4.39579	-0.696915	0.485856	NA
Ccdc105	0.654351	-3.06347	4.39579	-0.69691	0.485859	NA
Gm12267	0.654051	-3.06282	4.39585	-0.696752	0.485958	NA
Gm10155	0.65366	-3.06196	4.39592	-0.696547	0.486086	NA
Gm28051	0.653585	-3.0618	4.39593	-0.696507	0.486111	NA
Gm14719	0.653537	-3.0617	4.39594	-0.696482	0.486127	NA
Thsd7b	1.50569	-3.05573	2.87184	-1.06403	0.287314	NA
Slc9a2	1.63719	-3.05498	2.82215	-1.0825	0.27903	NA
Irf5	0.661786	-3.0545	4.39894	-0.694371	0.48745	NA
E330034G19Rik	1.50222	-3.05051	2.87401	-1.06141	0.288502	NA
Mylk	5.2398	-3.04098	1.89682	-1.60319	0.108892	0.223033
Foxl3	71.111	-3.04035	0.668737	-4.54641	5.45686e-06	5.41152e-05
Gm20715	2.59082	-3.03643	2.5509	-1.19034	0.233914	NA
Rdh7	8.12147	-3.03641	1.42751	-2.12707	0.033414	0.0896937
Prap1	16.4598	-3.03455	3.51181	-0.864098	0.387534	0.553729
Slc16a1	5.43068	-3.03184	1.72478	-1.75781	0.07878	0.17512
Vpreb3	0.638946	-3.02881	4.39933	-0.688471	0.491157	NA
Cdh23	16.3416	-3.02705	0.888138	-3.40831	0.000653664	0.00348812
Acot3	0.64587	-3.02171	4.39964	-0.686808	0.492204	NA
Iqsec1	266.497	-3.018	0.801203	-3.76683	0.000165331	0.00106243
Inpp5d	4.05016	-3.01514	1.84083	-1.63793	0.101437	0.21172
Trim31	4.4187	-3.01218	2.18161	-1.38072	0.167366	0.305672
Gm13378	8.54172	-3.00958	1.73057	-1.73906	0.0820234	0.180526
Il21	1.4243	-3.00739	3.00907	-0.999442	0.317581	NA
Steap4	1.42427	-3.00728	3.0091	-0.999396	0.317603	NA
Slc45a3	3.65901	-3.00447	2.42305	-1.23996	0.214991	0.366391
Tmem150b	0.628882	-3.00297	4.40401	-0.681872	0.49532	NA
H1f11-ps	10.6681	-2.99977	1.11276	-2.69581	0.00702182	0.0252995
Cysltr1	2.91015	-2.99849	2.36959	-1.2654	0.205727	NA
Pdzrn3	32.5205	-2.99285	0.652357	-4.58775	4.48056e-06	4.53963e-05
Chst15	2.79608	-2.99163	2.66523	-1.12247	0.261664	NA
Gm6254	2.63058	-2.98445	2.42219	-1.23213	0.217901	NA
Olfr859	1.42802	-2.98095	2.97409	-1.00231	0.316195	NA
Cntnap3	1.20823	-2.98024	3.84812	-0.774466	0.438655	NA
4930579F01Rik	0.624908	-2.97737	4.40069	-0.676569	0.498679	NA
Pon1	1.31459	-2.97105	3.79377	-0.783139	0.433545	NA
Gm48786	2.68476	-2.968	2.10385	-1.41075	0.158319	NA
Cck	10.6207	-2.96733	1.45129	-2.04462	0.0408921	0.105556
Pknox2	64.5185	-2.96461	0.555554	-5.33632	9.48541e-08	1.41458e-06
Arhgap36	317.114	-2.96353	0.462725	-6.40451	1.50851e-10	3.93993e-09
Fads3	6.78321	-2.96272	1.59126	-1.86188	0.0626205	0.146676
Palmd	52.3303	-2.9601	0.582734	-5.07967	3.78082e-07	4.99095e-06
Cfh	6.02485	-2.95827	1.864	-1.58705	0.112501	0.22873
Aif1l	0.912544	-2.95767	4.35821	-0.678645	0.497363	NA
Mme	14.1398	-2.95384	1.65569	-1.78405	0.074415	0.167793
Fn1	11.6912	-2.95328	1.26704	-2.33086	0.0197609	0.0586996
Gm5558	0.610865	-2.94689	4.40149	-0.66952	0.503164	NA
1810009J06Rik	0.610049	-2.94509	4.40154	-0.669105	0.503428	NA
Mtarc1	0.609806	-2.94456	4.40155	-0.668982	0.503507	NA
9530050K03Rik	0.60978	-2.9445	4.40156	-0.668969	0.503515	NA
Eif3s6-ps4	0.609747	-2.94443	4.40156	-0.668952	0.503526	NA
Ly6g2	0.60972	-2.94437	4.40156	-0.668938	0.503535	NA
Slc23a3	0.609594	-2.94409	4.40157	-0.668874	0.503576	NA
Nkx6-3	0.60957	-2.94404	4.40157	-0.668862	0.503584	NA
F13b	0.609553	-2.944	4.40157	-0.668853	0.503589	NA
Zbtb16	0.60954	-2.94398	4.40157	-0.668847	0.503593	NA
Shh	0.609511	-2.94391	4.40157	-0.668832	0.503603	NA
Tnnt2	0.609503	-2.94389	4.40157	-0.668828	0.503605	NA
Olfr714	0.609441	-2.94376	4.40158	-0.668796	0.503625	NA
Satb2	0.609431	-2.94373	4.40158	-0.668791	0.503629	NA
Olfr1209	0.609424	-2.94372	4.40158	-0.668788	0.503631	NA
Trpv4	1.57387	-2.93746	3.60094	-0.815748	0.414644	NA
Hapln2	0.623444	-2.9343	4.43263	-0.661977	0.507986	NA
H2bc24	1.58366	-2.92953	3.55948	-0.823023	0.410495	NA
Slc38a11	33.6608	-2.92629	0.703591	-4.15907	3.19543e-05	0.000251908
Bdkrb2	1.41073	-2.92565	3.70029	-0.790655	0.429145	NA
Cth	29.3274	-2.92243	0.933013	-3.13225	0.00173469	0.00794001
Pde9a	13.4509	-2.92135	1.24343	-2.34943	0.0188023	0.0564639
Impa2	4.18568	-2.91975	2.20841	-1.3221	0.186133	0.331087
Gm47937	0.595139	-2.91195	4.40251	-0.66143	0.508337	NA
Cyb5r2	0.593921	-2.90921	4.40259	-0.660794	0.508745	NA
Spi1	0.593065	-2.90728	4.40265	-0.660346	0.509032	NA
Cachd1	9.22119	-2.8987	1.77506	-1.63301	0.102466	0.213275
Tmf1	289.386	-2.89697	0.269538	-10.7479	6.0625e-27	1.80638e-24
Gm12080	1.3207	-2.89364	3.72515	-0.776785	0.437286	NA
Akna	34.3909	-2.89269	0.611789	-4.72825	2.26467e-06	2.46747e-05
Gimap4	1.34191	-2.89219	2.99146	-0.966817	0.333636	NA
Tox2	9.71222	-2.89215	1.37636	-2.10131	0.0356136	0.0945723
Fam163b	1.31953	-2.89124	3.7262	-0.775921	0.437796	NA
Cyp2c23	1.41859	-2.88621	3.05372	-0.945145	0.344585	NA
Gm44715	2.47776	-2.88172	2.42772	-1.18701	0.235224	NA
Gfra2	1.42575	-2.88111	3.62814	-0.794101	0.427137	NA
2610028H24Rik	1.38035	-2.87905	2.96659	-0.97049	0.331802	NA
Angptl4	11.1445	-2.87766	1.12241	-2.56381	0.010353	0.0349005
Shroom4	36.2985	-2.87687	0.613573	-4.68872	2.74924e-06	2.93628e-05
Asic2	272.955	-2.87667	0.850308	-3.38309	0.000716759	0.0037697
Snai1	1.36156	-2.87609	2.98488	-0.963553	0.33527	NA
Sparcl1	50.36	-2.876	0.638364	-4.50526	6.62903e-06	6.42229e-05
Gm7862	1.32213	-2.87437	3.07674	-0.934227	0.350187	NA
Srcin1	26.5147	-2.87257	0.688952	-4.16948	3.05289e-05	0.00024224
Sox11	1.32235	-2.87111	3.0136	-0.952717	0.340734	NA
Sfmbt2	1.36019	-2.86918	2.98603	-0.960868	0.336618	NA
Des	1.80339	-2.86055	3.40263	-0.840689	0.400522	NA
Adam8	0.559819	-2.85519	4.40617	-0.647998	0.516986	NA
Arhgap15	0.559819	-2.85519	4.40617	-0.647998	0.516986	NA
Atp8b4	0.559819	-2.85519	4.40617	-0.647998	0.516986	NA
Bdkrb1	0.559819	-2.85519	4.40617	-0.647998	0.516986	NA
Begain	0.559819	-2.85519	4.40617	-0.647998	0.516986	NA
Btla	0.559819	-2.85519	4.40617	-0.647998	0.516986	NA
Ccr6	0.559819	-2.85519	4.40617	-0.647998	0.516986	NA
Chrdl1	0.559819	-2.85519	4.40617	-0.647998	0.516986	NA
Dpysl3	0.559819	-2.85519	4.40617	-0.647998	0.516986	NA
Fbxl7	0.559819	-2.85519	4.40617	-0.647998	0.516986	NA
Fcamr	0.559819	-2.85519	4.40617	-0.647998	0.516986	NA
Gm12196	0.559819	-2.85519	4.40617	-0.647998	0.516986	NA
Gm13146	0.559819	-2.85519	4.40617	-0.647998	0.516986	NA
Gm13537	0.559819	-2.85519	4.40617	-0.647998	0.516986	NA
Gm15427	0.559819	-2.85519	4.40617	-0.647998	0.516986	NA
Gm16147	0.559819	-2.85519	4.40617	-0.647998	0.516986	NA
Gm17833	0.559819	-2.85519	4.40617	-0.647998	0.516986	NA
Gm3752	0.559819	-2.85519	4.40617	-0.647998	0.516986	NA
Gm5481	0.559819	-2.85519	4.40617	-0.647998	0.516986	NA
Gm5518	0.559819	-2.85519	4.40617	-0.647998	0.516986	NA
Gm6210	0.559819	-2.85519	4.40617	-0.647998	0.516986	NA
Gm6831	0.559819	-2.85519	4.40617	-0.647998	0.516986	NA
Gm9480	0.559819	-2.85519	4.40617	-0.647998	0.516986	NA
Gm9774	0.559819	-2.85519	4.40617	-0.647998	0.516986	NA
H3c8	0.559819	-2.85519	4.40617	-0.647998	0.516986	NA
Igfn1	0.559819	-2.85519	4.40617	-0.647998	0.516986	NA
Ighj1	0.559819	-2.85519	4.40617	-0.647998	0.516986	NA
Klk10	0.559819	-2.85519	4.40617	-0.647998	0.516986	NA
Ly6g5b	0.559819	-2.85519	4.40617	-0.647998	0.516986	NA
Mkrn3	0.559819	-2.85519	4.40617	-0.647998	0.516986	NA
Npy4r	0.559819	-2.85519	4.40617	-0.647998	0.516986	NA
Oaz1-ps	0.559819	-2.85519	4.40617	-0.647998	0.516986	NA
Olfr916	0.559819	-2.85519	4.40617	-0.647998	0.516986	NA
Oxgr1	0.559819	-2.85519	4.40617	-0.647998	0.516986	NA
Plaur	0.559819	-2.85519	4.40617	-0.647998	0.516986	NA
Prrx2	0.559819	-2.85519	4.40617	-0.647998	0.516986	NA
Ptgir	0.559819	-2.85519	4.40617	-0.647998	0.516986	NA
Slit1	0.559819	-2.85519	4.40617	-0.647998	0.516986	NA
Timp4	0.559819	-2.85519	4.40617	-0.647998	0.516986	NA
Tincr	0.559819	-2.85519	4.40617	-0.647998	0.516986	NA
Tsg101-ps	0.559819	-2.85519	4.40617	-0.647998	0.516986	NA
Twist1	0.559819	-2.85519	4.40617	-0.647998	0.516986	NA
Dmrta2	2.67626	-2.85353	2.42525	-1.17659	0.239359	NA
Fermt1	8.99045	-2.84227	1.26959	-2.23874	0.0251728	0.0716699
Slc5a11	0.598356	-2.83816	4.44657	-0.638281	0.523291	NA
Etfbl	7.56526	-2.83655	1.43291	-1.97957	0.0477516	0.118806
4930556J24Rik	1.27427	-2.83453	3.11325	-0.910474	0.362573	NA
Olfr1440	1.24512	-2.83289	3.12977	-0.905144	0.365389	NA
Chrna5	1.31064	-2.82956	3.08536	-0.917092	0.359095	NA
Pcdhb3	1.31043	-2.82831	3.08554	-0.916632	0.359335	NA
Zcchc12	342.316	-2.82758	0.349328	-8.09435	5.75694e-16	3.82052e-14
Per1	1438.61	-2.82716	0.242118	-11.6768	1.67488e-31	8.73329e-29
Serpinf2	1.8319	-2.81694	2.92257	-0.963858	0.335117	NA
Zcchc24	2.51068	-2.812	2.21076	-1.27196	0.203386	NA
Rnf144b	1.40807	-2.80829	3.69628	-0.759762	0.447397	NA
Gm3756	1.31733	-2.80696	3.1325	-0.896078	0.370211	NA
Selenbp2	5.16403	-2.80412	1.96736	-1.42532	0.154064	0.288369
Dmgdh	1.3156	-2.80189	3.13366	-0.894127	0.371254	NA
Mia	6.93386	-2.80096	1.69189	-1.65553	0.097818	0.20626
Neurl3	10.9103	-2.79199	1.34796	-2.07127	0.0383339	0.100264
Rfx8	2.50303	-2.78583	2.10965	-1.32052	0.186661	NA
Apoe	127.57	-2.78456	0.702419	-3.96424	7.36294e-05	0.00052851
Gm31166	7.29582	-2.78358	1.46006	-1.90648	0.0565877	0.136086
Matk	10.3575	-2.78011	1.13233	-2.45522	0.0140798	0.0448539
Lrrtm1	3.09921	-2.77972	2.24326	-1.23914	0.215293	0.366734
Bmp3	111.043	-2.77751	0.588423	-4.72027	2.35534e-06	2.56053e-05
Ddr2	10.2522	-2.77746	1.80838	-1.53589	0.124566	0.246967
Tppp	8.43651	-2.77617	1.1787	-2.35529	0.0185084	0.0557914
Arc	217.498	-2.77614	0.580177	-4.78499	1.70994e-06	1.92608e-05
Gpc6	5.06762	-2.77531	1.96153	-1.41487	0.157106	0.29227
Ecm1	2.46042	-2.76948	2.18475	-1.26764	0.204925	NA
Gm49957	0.526151	-2.76714	4.41424	-0.626867	0.530746	NA
Cyp2c65	4.64278	-2.76343	1.93466	-1.42838	0.153182	0.287131
Kmt2a	1157.25	-2.76211	0.221926	-12.4461	1.46879e-35	1.19135e-32
Tmem269	1.2292	-2.7598	3.08851	-0.893569	0.371553	NA
Ms4a10	1.3331	-2.75858	3.76404	-0.732879	0.463632	NA
Cyp2e1	19.2615	-2.75613	1.3221	-2.08467	0.0370993	0.0977355
Cndp1	1.26544	-2.75464	3.05892	-0.900527	0.36784	NA
Snai3	2.22811	-2.75386	2.56712	-1.07274	0.283386	NA
Sptb	427.501	-2.75043	0.347753	-7.90915	2.59162e-15	1.58981e-13
Mycn	6.21732	-2.74501	1.63941	-1.67439	0.0940534	0.200259
Kcns3	27.3239	-2.74419	0.663514	-4.13584	3.53656e-05	0.000276264
Kdm6b	1577.24	-2.74353	0.224122	-12.2412	1.87187e-34	1.18823e-31
Igsf10	28.0172	-2.74178	0.871273	-3.14687	0.00165029	0.00759593
Flt1	17.3605	-2.73977	0.832934	-3.2893	0.00100437	0.00500302
1700093K21Rik	0.530266	-2.73924	4.42361	-0.619233	0.535763	NA
Cfap47	17.4819	-2.73575	1.23752	-2.21068	0.0270581	0.0759191
Akap3	2.05941	-2.73549	2.70416	-1.01159	0.311736	NA
Alb	183.843	-2.73507	1.62434	-1.6838	0.0922206	0.197503
Syde1	2.48592	-2.72918	2.44522	-1.11613	0.264367	NA
Lmtk3	185.498	-2.72841	0.503847	-5.41516	6.12325e-08	9.56144e-07
Krt23	2.18352	-2.71727	2.72632	-0.996683	0.318918	NA
Arhgef38	15.233	-2.71715	0.933655	-2.91023	0.00361166	0.0146636
Klhl1	7.87505	-2.71693	1.38562	-1.9608	0.049902	0.122945
Apol7a	0.519473	-2.71678	4.421	-0.614518	0.538873	NA
Sulf2	37.9876	-2.71498	0.669078	-4.05779	4.95392e-05	0.000372054
Pkhd1l1	0.514583	-2.71343	4.41414	-0.614713	0.538744	NA
Adamts16	0.514573	-2.7134	4.41414	-0.614706	0.538749	NA
Aldh3b3	0.514569	-2.71338	4.41414	-0.614702	0.538752	NA
Olr1	0.514567	-2.71338	4.41414	-0.614701	0.538752	NA
Gm14124	0.514563	-2.71336	4.41415	-0.614697	0.538755	NA
Olfr1555-ps1	0.514561	-2.71336	4.41415	-0.614696	0.538756	NA
Cd177	0.51456	-2.71336	4.41415	-0.614695	0.538756	NA
Olfr1441	0.514551	-2.71333	4.41415	-0.614687	0.538761	NA
Ccdc192	0.514547	-2.71331	4.41416	-0.614685	0.538763	NA
Rrad	0.514537	-2.71328	4.41416	-0.614677	0.538768	NA
Olfr628	0.514536	-2.71328	4.41416	-0.614676	0.538769	NA
Ppp1r32	0.514533	-2.71327	4.41417	-0.614673	0.538771	NA
Lrrc25	0.514526	-2.71325	4.41417	-0.614668	0.538774	NA
Themis	0.514522	-2.71324	4.41417	-0.614665	0.538776	NA
Olfr676	0.514442	-2.71298	4.41422	-0.6146	0.538819	NA
AA413626	0.514381	-2.71279	4.41426	-0.614551	0.538851	NA
Ctcfl	0.51426	-2.7124	4.41434	-0.614452	0.538917	NA
Gm44911	8.63294	-2.71033	1.75489	-1.54444	0.122481	0.24406
Gm14308	12.2992	-2.70984	1.66799	-1.62462	0.104244	0.215974
Extl1	18.8337	-2.70879	1.12965	-2.39791	0.0164889	0.0507993
Smlr1	1.48753	-2.70685	3.67799	-0.735957	0.461757	NA
Trim47	0.512597	-2.70572	4.4165	-0.612638	0.540115	NA
Hpd	6.34042	-2.7042	1.97088	-1.37207	0.170041	0.30905
Cav2	30.2281	-2.70403	0.761211	-3.55227	0.000381917	0.00220134
Aldob	42.0346	-2.70273	1.07888	-2.50512	0.0122408	0.0399812
Gm11231	1.18058	-2.70252	3.86684	-0.698897	0.484616	NA
Otc	5.85141	-2.70118	1.81823	-1.48561	0.137382	0.264964
Gm20605	62.1659	-2.69787	0.671907	-4.01524	5.93863e-05	0.000436137
Itih5	16.2552	-2.69274	0.921471	-2.92222	0.0034755	0.0142135
Lyz1	3.42951	-2.69165	1.83115	-1.46992	0.141584	0.271098
Cmklr1	2.04064	-2.68761	2.62371	-1.02435	0.305669	NA
Lrrtm3	2.11168	-2.68744	2.28162	-1.17786	0.238851	NA
Spata4	2.34131	-2.68554	2.77792	-0.966745	0.333672	NA
Setbp1	290.614	-2.68467	0.254691	-10.5409	5.59829e-26	1.45955e-23
Mmd2	3.07431	-2.6837	2.4757	-1.08402	0.278358	0.439592
Ccr2	3.797	-2.68263	1.90589	-1.40755	0.159265	0.294973
Mmp23	6.49912	-2.67735	1.76799	-1.51435	0.129938	0.254711
Slc1a5	46.9396	-2.67498	0.92668	-2.88663	0.0038939	0.0156313
Kcnc1	20.9023	-2.67118	0.748915	-3.56673	0.000361458	0.00210334
Nr1d1	2847.81	-2.66688	0.125367	-21.2725	2.04138e-100	2.98041e-96
Gm3696	7.65857	-2.66385	1.42447	-1.87006	0.061476	0.144743
Krt20	3.61843	-2.66191	2.24839	-1.18392	0.236446	0.392643
Gys2	5.2435	-2.6619	1.51182	-1.76073	0.0782839	0.174336
Gm15753	2.08354	-2.6576	2.57732	-1.03115	0.30247	NA
Smad6	6.03082	-2.65718	1.51957	-1.74864	0.0803536	0.177914
Cidea	4.50318	-2.65246	1.74467	-1.52032	0.12843	0.252741
Pdlim1	22.683	-2.64722	1.18987	-2.2248	0.0260947	0.0737624
Ppargc1a	44.4159	-2.64673	0.612297	-4.32262	1.54186e-05	0.000132966
Oprd1	2.39553	-2.64661	2.58495	-1.02385	0.305905	NA
Dclk3	5.77992	-2.64438	1.76993	-1.49406	0.135159	0.262027
Ccn4	2.41452	-2.64193	2.15991	-1.22317	0.221266	NA
Lhfp	1.01835	-2.64174	3.32388	-0.794775	0.426745	NA
Klhl29	91.254	-2.64009	0.420697	-6.27551	3.48485e-10	8.42365e-09
Grhl2	6.32895	-2.6378	1.72535	-1.52885	0.126301	0.249628
Myom1	3.28788	-2.63555	2.21723	-1.18867	0.234571	0.390373
Large1	157.011	-2.63494	0.335956	-7.84312	4.39503e-15	2.59787e-13
Lcn2	3.51556	-2.63396	2.04942	-1.28522	0.198715	0.346581
Gm48270	7.87894	-2.63139	1.59044	-1.65451	0.0980241	0.206561
2810408A11Rik	9.26884	-2.62924	1.20546	-2.1811	0.0291761	0.0804631
Ptprc	3.34903	-2.62908	1.82081	-1.44391	0.148766	0.281058
Ces2g	8.54934	-2.62727	1.86601	-1.40797	0.159141	0.294855
Golga4	3663.81	-2.62715	0.222947	-11.7837	4.73676e-32	2.65988e-29
Plk2	38.6271	-2.62278	0.731426	-3.58585	0.000335986	0.001974
Il20rb	30.0559	-2.62168	1.0189	-2.57304	0.0100809	0.0342123
Col6a1	2.14227	-2.62107	2.2153	-1.18317	0.236743	NA
Id3	5.87395	-2.61696	1.94092	-1.34831	0.177558	0.319309
Olfr667	2.22673	-2.61571	2.22238	-1.17698	0.239202	NA
Cyp4f41-ps	3.22367	-2.61402	1.96555	-1.32992	0.183544	0.327442
Dram1	6.19796	-2.61392	1.75723	-1.48752	0.136876	0.264185
Olfr981	3.07788	-2.61332	1.89994	-1.37547	0.168985	0.307782
Dok2	4.42122	-2.61256	1.79474	-1.45567	0.145483	0.276461
Usp43	16.2076	-2.61235	1.13421	-2.30323	0.0212661	0.0625346
Gm21244	4.19228	-2.61038	1.72237	-1.51557	0.129627	0.254415
Ranbp3l	2.56528	-2.60767	2.24914	-1.1594	0.246291	NA
Il12rb1	1.178	-2.60645	3.92222	-0.664534	0.506349	NA
Olfr49	1.1752	-2.60096	3.92521	-0.662631	0.507567	NA
Tpbg	2.03572	-2.59878	2.59603	-1.00106	0.316799	NA
Slco2b1	1.51176	-2.59597	2.88963	-0.898374	0.368986	NA
Gm49275	0.480155	-2.59363	4.42348	-0.586333	0.557652	NA
Frat1	5.27075	-2.59209	2.04867	-1.26526	0.205779	0.355042
Gm48365	8.09329	-2.58741	1.95025	-1.32671	0.184605	0.328846
Tmem212	5.25812	-2.58576	1.59854	-1.61757	0.105755	0.217958
Plekhf1	8.42939	-2.58284	1.14568	-2.25442	0.0241697	0.0692868
Slc22a30	2.30213	-2.58197	2.56308	-1.00737	0.313756	NA
Fgfr3	9.62567	-2.57987	1.37676	-1.87388	0.060947	0.143948
Vmn1r61	3.10708	-2.57858	1.96177	-1.31442	0.188706	0.334317
Nexmif	19.742	-2.5769	0.792818	-3.2503	0.00115283	0.0056311
Procr	4.61127	-2.57057	2.3305	-1.10301	0.270022	0.430807
Tes3-ps	18.5791	-2.56889	2.92118	-0.879401	0.379184	0.545428
Lrfn5	1.23902	-2.56887	3.12964	-0.82082	0.411749	NA
Dst	4574.41	-2.56789	0.122024	-21.0441	2.59035e-98	1.89096e-94
Ppp1r18	1.33525	-2.56617	3.07991	-0.833195	0.404735	NA
Ankrd35	86.0235	-2.56318	0.395562	-6.47985	9.18111e-11	2.46405e-09
Adcy2	14.883	-2.56291	1.00421	-2.55217	0.0107055	0.0358965
Mecom	35.3171	-2.55872	0.86772	-2.94879	0.00319022	0.0132682
Icam4	1.13145	-2.55678	3.9753	-0.643166	0.520116	NA
Gm28374	0.470687	-2.55469	4.42406	-0.577453	0.563633	NA
Il10ra	1.12238	-2.55401	3.93114	-0.649688	0.515894	NA
Iyd	6.8778	-2.55396	1.54842	-1.6494	0.099066	0.20811
1700014D04Rik	0.469358	-2.55085	4.42425	-0.576561	0.564236	NA
Adam2	0.469358	-2.55085	4.42425	-0.576561	0.564236	NA
Adra1b	0.469358	-2.55085	4.42425	-0.576561	0.564236	NA
Ajuba	0.469358	-2.55085	4.42425	-0.576561	0.564236	NA
Apol9b	0.469358	-2.55085	4.42425	-0.576561	0.564236	NA
B430218F22Rik	0.469358	-2.55085	4.42425	-0.576561	0.564236	NA
Baat	0.469358	-2.55085	4.42425	-0.576561	0.564236	NA
Car14	0.469358	-2.55085	4.42425	-0.576561	0.564236	NA
Catspere1	0.469358	-2.55085	4.42425	-0.576561	0.564236	NA
Cfap65	0.469358	-2.55085	4.42425	-0.576561	0.564236	NA
Chrna9	0.469358	-2.55085	4.42425	-0.576561	0.564236	NA
Chst4	0.469358	-2.55085	4.42425	-0.576561	0.564236	NA
Cxcl1	0.469358	-2.55085	4.42425	-0.576561	0.564236	NA
Cxcl14	0.469358	-2.55085	4.42425	-0.576561	0.564236	NA
Cyp26a1	0.469358	-2.55085	4.42425	-0.576561	0.564236	NA
Cyp2c38	0.469358	-2.55085	4.42425	-0.576561	0.564236	NA
Cyp7a1	0.469358	-2.55085	4.42425	-0.576561	0.564236	NA
Dchs2	0.469358	-2.55085	4.42425	-0.576561	0.564236	NA
Defa42	0.469358	-2.55085	4.42425	-0.576561	0.564236	NA
Ern2	0.469358	-2.55085	4.42425	-0.576561	0.564236	NA
Flvcr2	0.469358	-2.55085	4.42425	-0.576561	0.564236	NA
Glyat	0.469358	-2.55085	4.42425	-0.576561	0.564236	NA
Gm11545	0.469358	-2.55085	4.42425	-0.576561	0.564236	NA
Gm12990	0.469358	-2.55085	4.42425	-0.576561	0.564236	NA
Gm13217	0.469358	-2.55085	4.42425	-0.576561	0.564236	NA
Gm13243	0.469358	-2.55085	4.42425	-0.576561	0.564236	NA
Gm13245	0.469358	-2.55085	4.42425	-0.576561	0.564236	NA
Gm14021	0.469358	-2.55085	4.42425	-0.576561	0.564236	NA
Gm14654	0.469358	-2.55085	4.42425	-0.576561	0.564236	NA
Gm15016	0.469358	-2.55085	4.42425	-0.576561	0.564236	NA
Gm15267	0.469358	-2.55085	4.42425	-0.576561	0.564236	NA
Gm16353	0.469358	-2.55085	4.42425	-0.576561	0.564236	NA
Gm16397	0.469358	-2.55085	4.42425	-0.576561	0.564236	NA
Gm16433	0.469358	-2.55085	4.42425	-0.576561	0.564236	NA
Gm18592	0.469358	-2.55085	4.42425	-0.576561	0.564236	NA
Gm18605	0.469358	-2.55085	4.42425	-0.576561	0.564236	NA
Gm18811	0.469358	-2.55085	4.42425	-0.576561	0.564236	NA
Gm19035	0.469358	-2.55085	4.42425	-0.576561	0.564236	NA
Gm21833	0.469358	-2.55085	4.42425	-0.576561	0.564236	NA
Gm2253	0.469358	-2.55085	4.42425	-0.576561	0.564236	NA
Gm3436	0.469358	-2.55085	4.42425	-0.576561	0.564236	NA
Gm37317	0.469358	-2.55085	4.42425	-0.576561	0.564236	NA
Gm42915	0.469358	-2.55085	4.42425	-0.576561	0.564236	NA
Gm48141	0.469358	-2.55085	4.42425	-0.576561	0.564236	NA
Gm49057	0.469358	-2.55085	4.42425	-0.576561	0.564236	NA
Gm5864	0.469358	-2.55085	4.42425	-0.576561	0.564236	NA
Gm7551	0.469358	-2.55085	4.42425	-0.576561	0.564236	NA
Gm7816	0.469358	-2.55085	4.42425	-0.576561	0.564236	NA
Gm8031	0.469358	-2.55085	4.42425	-0.576561	0.564236	NA
Got1l1	0.469358	-2.55085	4.42425	-0.576561	0.564236	NA
H1f5	0.469358	-2.55085	4.42425	-0.576561	0.564236	NA
H2al1e	0.469358	-2.55085	4.42425	-0.576561	0.564236	NA
Hhip	0.469358	-2.55085	4.42425	-0.576561	0.564236	NA
Hsd11b2	0.469358	-2.55085	4.42425	-0.576561	0.564236	NA
Htr3a	0.469358	-2.55085	4.42425	-0.576561	0.564236	NA
Htr7	0.469358	-2.55085	4.42425	-0.576561	0.564236	NA
Ido2	0.469358	-2.55085	4.42425	-0.576561	0.564236	NA
Ighv7-1	0.469358	-2.55085	4.42425	-0.576561	0.564236	NA
Il17c	0.469358	-2.55085	4.42425	-0.576561	0.564236	NA
Lrit3	0.469358	-2.55085	4.42425	-0.576561	0.564236	NA
Mfrp	0.469358	-2.55085	4.42425	-0.576561	0.564236	NA
Mmp25	0.469358	-2.55085	4.42425	-0.576561	0.564236	NA
Mmp7	0.469358	-2.55085	4.42425	-0.576561	0.564236	NA
Mug2	0.469358	-2.55085	4.42425	-0.576561	0.564236	NA
Nccrp1	0.469358	-2.55085	4.42425	-0.576561	0.564236	NA
Nlrp9b	0.469358	-2.55085	4.42425	-0.576561	0.564236	NA
Notum	0.469358	-2.55085	4.42425	-0.576561	0.564236	NA
Obp2b	0.469358	-2.55085	4.42425	-0.576561	0.564236	NA
Olfr1087	0.469358	-2.55085	4.42425	-0.576561	0.564236	NA
Olfr288	0.469358	-2.55085	4.42425	-0.576561	0.564236	NA
Olfr397	0.469358	-2.55085	4.42425	-0.576561	0.564236	NA
Olfr447	0.469358	-2.55085	4.42425	-0.576561	0.564236	NA
Pappa	0.469358	-2.55085	4.42425	-0.576561	0.564236	NA
Prss57	0.469358	-2.55085	4.42425	-0.576561	0.564236	NA
Psca	0.469358	-2.55085	4.42425	-0.576561	0.564236	NA
Psg22	0.469358	-2.55085	4.42425	-0.576561	0.564236	NA
Raver2	0.469358	-2.55085	4.42425	-0.576561	0.564236	NA
Rhbg	0.469358	-2.55085	4.42425	-0.576561	0.564236	NA
Rnf148	0.469358	-2.55085	4.42425	-0.576561	0.564236	NA
S100a2	0.469358	-2.55085	4.42425	-0.576561	0.564236	NA
Sapcd1	0.469358	-2.55085	4.42425	-0.576561	0.564236	NA
Scube3	0.469358	-2.55085	4.42425	-0.576561	0.564236	NA
Slc9b1	0.469358	-2.55085	4.42425	-0.576561	0.564236	NA
Sytl2	0.469358	-2.55085	4.42425	-0.576561	0.564236	NA
Tigd4	0.469358	-2.55085	4.42425	-0.576561	0.564236	NA
Tmem89	0.469358	-2.55085	4.42425	-0.576561	0.564236	NA
Tnfrsf4	0.469358	-2.55085	4.42425	-0.576561	0.564236	NA
Trbv26	0.469358	-2.55085	4.42425	-0.576561	0.564236	NA
Trim15	0.469358	-2.55085	4.42425	-0.576561	0.564236	NA
Trim40	0.469358	-2.55085	4.42425	-0.576561	0.564236	NA
Ugt3a2	0.469358	-2.55085	4.42425	-0.576561	0.564236	NA
Vmn2r3	0.469358	-2.55085	4.42425	-0.576561	0.564236	NA
Wnt11	0.469358	-2.55085	4.42425	-0.576561	0.564236	NA
Olfr1202	0.469358	-2.55085	4.42425	-0.576561	0.564236	NA
Sypl2	0.469358	-2.55085	4.42425	-0.576561	0.564236	NA
Abcc6	0.469358	-2.55085	4.42425	-0.576561	0.564236	NA
Cadm2	0.469358	-2.55085	4.42425	-0.576561	0.564236	NA
Cyp2j13	0.469358	-2.55085	4.42425	-0.576561	0.564236	NA
Dnah12	0.469358	-2.55085	4.42425	-0.576561	0.564236	NA
Gcnt3	0.469358	-2.55085	4.42425	-0.576561	0.564236	NA
Gdpd2	0.469358	-2.55085	4.42425	-0.576561	0.564236	NA
Gm1335	0.469358	-2.55085	4.42425	-0.576561	0.564236	NA
Htr6	0.469358	-2.55085	4.42425	-0.576561	0.564236	NA
Lrit2	0.469358	-2.55085	4.42425	-0.576561	0.564236	NA
Olfr566	0.469358	-2.55085	4.42425	-0.576561	0.564236	NA
Smim31	0.469358	-2.55085	4.42425	-0.576561	0.564236	NA
Trpc5os	0.469358	-2.55085	4.42425	-0.576561	0.564236	NA
Vmn1r42	0.469358	-2.55085	4.42425	-0.576561	0.564236	NA
Wnt10a	0.469358	-2.55085	4.42425	-0.576561	0.564236	NA
Hsd17b13	195.354	-2.55036	1.04219	-2.44713	0.0144	0.0456053
Gm4779	1.71036	-2.5493	3.43845	-0.74141	0.458445	NA
Plxnd1	18.118	-2.54794	1.34943	-1.88815	0.0590055	0.140375
Nwd1	7.07195	-2.54694	1.27323	-2.00038	0.0454596	0.114532
Cygb	1.09929	-2.54333	3.21709	-0.790569	0.429196	NA
Lhfpl1	1.12588	-2.54242	3.19152	-0.796618	0.425673	NA
Kremen2	1.12573	-2.54161	3.19165	-0.796332	0.425839	NA
Rho	1.09864	-2.5401	3.21772	-0.78941	0.429872	NA
Faim2	2.34864	-2.53922	2.6118	-0.97221	0.330946	NA
Pdgfrb	4.50086	-2.53911	2.04773	-1.23996	0.21499	0.366391
Shisa7	17.6533	-2.53828	0.804894	-3.15356	0.00161291	0.00745207
Ccdc33	6.86255	-2.53689	1.73155	-1.4651	0.142895	0.272929
Ces1d	26.3395	-2.53628	0.891981	-2.84343	0.00446309	0.0175826
Gm20696	4.41812	-2.53506	1.73179	-1.46384	0.143239	0.273432
Pde3a	261.272	-2.52823	0.28125	-8.98927	2.48875e-19	2.86108e-17
Ndrg2	38.0142	-2.52057	0.941961	-2.67588	0.00745339	0.0265802
Ifi47	0.46642	-2.51471	4.44657	-0.565539	0.571707	NA
Slc38a5	137.158	-2.51194	0.367913	-6.82755	8.63782e-12	2.84037e-10
Npcd	85.5372	-2.51008	0.79677	-3.15032	0.00163093	0.00752578
Dnah7a	2.03308	-2.50911	2.31841	-1.08225	0.27914	NA
Igsf23	30.2136	-2.50867	3.10564	-0.807778	0.419218	0.582802
Syt17	64.7673	-2.50693	0.527123	-4.75588	1.97587e-06	2.19041e-05
Cplx1	2.01358	-2.50534	2.65062	-0.945189	0.344563	NA
Sh2d4a	6.4988	-2.50087	1.49044	-1.67795	0.0933572	0.199271
Krt19	64.3463	-2.49795	0.877395	-2.84701	0.00441323	0.0174238
Thsd7a	7.9672	-2.49641	1.43515	-1.73947	0.0819519	0.180467
Sox9	14.5681	-2.49468	1.30892	-1.9059	0.0566626	0.136222
Rapgef5	300.192	-2.49466	0.256067	-9.74223	1.99132e-22	3.30378e-20
Kmt2d	1123.69	-2.4938	0.517453	-4.81938	1.44004e-06	1.6581e-05
Moxd1	13.5944	-2.4925	1.03372	-2.41119	0.0159007	0.0493201
Cryab	9.40259	-2.49171	1.26636	-1.96762	0.0491118	0.121469
Fbxl22	2.08532	-2.49117	2.27218	-1.09638	0.272913	NA
Gm14412	4.18713	-2.48615	1.80164	-1.37994	0.167605	0.305918
Uaca	1071.82	-2.48458	0.183679	-13.5268	1.08724e-41	1.44306e-38
Gm973	27.4258	-2.48375	1.05155	-2.36198	0.0181776	0.0550265
Zfp608	446.283	-2.48296	0.279724	-8.87646	6.90242e-19	7.40995e-17
Lrrc34	1.07708	-2.47988	3.98725	-0.621953	0.533973	NA
Dbil5	1.06067	-2.47922	3.34786	-0.740539	0.458973	NA
Apoc2	5.44377	-2.47372	2.64884	-0.933887	0.350362	0.515924
Gjd3	3.966	-2.47302	1.62095	-1.52566	0.127094	0.250718
Adamtsl1	2.15544	-2.47298	2.57401	-0.96075	0.336678	NA
1700086D15Rik	5.79574	-2.47214	1.56332	-1.58135	0.113799	0.230567
Galnt3	6.61171	-2.47213	2.03561	-1.21444	0.22458	0.378579
Ppargc1b	14.1443	-2.46798	0.888628	-2.77729	0.00548144	0.0207329
Syna	3.1201	-2.46655	1.95789	-1.2598	0.207741	0.357414
Gm14197	1.05654	-2.46126	3.35182	-0.734307	0.462762	NA
Ifit1bl1	22.0815	-2.46106	0.837056	-2.94014	0.00328069	0.0135958
Ecscr	1.0452	-2.45784	3.3635	-0.730737	0.46494	NA
Sspo	4.20542	-2.45738	1.88298	-1.30505	0.191875	0.338454
Evpl	236.401	-2.45722	0.261365	-9.4015	5.37904e-21	7.20496e-19
Myh11	10.4253	-2.45518	1.57009	-1.56372	0.117883	0.236836
Guca2b	2.11655	-2.45495	2.58634	-0.949198	0.34252	NA
Slc4a4	193.265	-2.45339	0.272214	-9.01271	2.01018e-19	2.32925e-17
Fhl2	39.3475	-2.45079	0.683328	-3.58655	0.000335085	0.0019695
Zfpm1	196.566	-2.45059	0.391046	-6.26676	3.68631e-10	8.88121e-09
Pwwp4b	75.88	-2.45017	1.9313	-1.26866	0.204561	0.353778
Serpind1	2.92779	-2.44904	2.39239	-1.02368	0.305988	NA
Pkd1l3	3.05519	-2.44779	2.31213	-1.05867	0.28975	0.452686
Olfr912	1.05339	-2.44724	3.35486	-0.729459	0.465721	NA
Ifitm7	0.899158	-2.44694	4.26024	-0.574367	0.565719	NA
4932411N23Rik	0.419865	-2.44683	4.43133	-0.552166	0.580835	NA
Adra1a	0.419865	-2.44683	4.43133	-0.552166	0.580835	NA
C1qtnf5	0.419865	-2.44683	4.43133	-0.552166	0.580835	NA
Ccl9	0.419865	-2.44683	4.43133	-0.552166	0.580835	NA
Ccn5	0.419865	-2.44683	4.43133	-0.552166	0.580835	NA
Cd109	0.419865	-2.44683	4.43133	-0.552166	0.580835	NA
Cd300c2	0.419865	-2.44683	4.43133	-0.552166	0.580835	NA
Chrna1	0.419865	-2.44683	4.43133	-0.552166	0.580835	NA
Dcst1	0.419865	-2.44683	4.43133	-0.552166	0.580835	NA
Flacc1	0.419865	-2.44683	4.43133	-0.552166	0.580835	NA
Galr2	0.419865	-2.44683	4.43133	-0.552166	0.580835	NA
Gapdhs	0.419865	-2.44683	4.43133	-0.552166	0.580835	NA
Gata2	0.419865	-2.44683	4.43133	-0.552166	0.580835	NA
Gjb6	0.419865	-2.44683	4.43133	-0.552166	0.580835	NA
Gjc1	0.419865	-2.44683	4.43133	-0.552166	0.580835	NA
Gm11970	0.419865	-2.44683	4.43133	-0.552166	0.580835	NA
Gm12630	0.419865	-2.44683	4.43133	-0.552166	0.580835	NA
Gm13255	0.419865	-2.44683	4.43133	-0.552166	0.580835	NA
Gm13301	0.419865	-2.44683	4.43133	-0.552166	0.580835	NA
Gm13493	0.419865	-2.44683	4.43133	-0.552166	0.580835	NA
Gm14537	0.419865	-2.44683	4.43133	-0.552166	0.580835	NA
Gm15516	0.419865	-2.44683	4.43133	-0.552166	0.580835	NA
Gm16477	0.419865	-2.44683	4.43133	-0.552166	0.580835	NA
Gm2614	0.419865	-2.44683	4.43133	-0.552166	0.580835	NA
Gm26938	0.419865	-2.44683	4.43133	-0.552166	0.580835	NA
Gm28728	0.419865	-2.44683	4.43133	-0.552166	0.580835	NA
Gm40828	0.419865	-2.44683	4.43133	-0.552166	0.580835	NA
Gm52968	0.419865	-2.44683	4.43133	-0.552166	0.580835	NA
Gm5596	0.419865	-2.44683	4.43133	-0.552166	0.580835	NA
Gm7232	0.419865	-2.44683	4.43133	-0.552166	0.580835	NA
Gm7324	0.419865	-2.44683	4.43133	-0.552166	0.580835	NA
Gm7676	0.419865	-2.44683	4.43133	-0.552166	0.580835	NA
Gm7831	0.419865	-2.44683	4.43133	-0.552166	0.580835	NA
Gm8355	0.419865	-2.44683	4.43133	-0.552166	0.580835	NA
Gm8494	0.419865	-2.44683	4.43133	-0.552166	0.580835	NA
Gm8689	0.419865	-2.44683	4.43133	-0.552166	0.580835	NA
Gnb3	0.419865	-2.44683	4.43133	-0.552166	0.580835	NA
Gpr156	0.419865	-2.44683	4.43133	-0.552166	0.580835	NA
Hjv	0.419865	-2.44683	4.43133	-0.552166	0.580835	NA
Hspb7	0.419865	-2.44683	4.43133	-0.552166	0.580835	NA
Ifi44l	0.419865	-2.44683	4.43133	-0.552166	0.580835	NA
Ifitm5	0.419865	-2.44683	4.43133	-0.552166	0.580835	NA
Igkv6-15	0.419865	-2.44683	4.43133	-0.552166	0.580835	NA
Lmod3	0.419865	-2.44683	4.43133	-0.552166	0.580835	NA
Map3k7cl	0.419865	-2.44683	4.43133	-0.552166	0.580835	NA
Msx3	0.419865	-2.44683	4.43133	-0.552166	0.580835	NA
Olfr1490	0.419865	-2.44683	4.43133	-0.552166	0.580835	NA
Olfr403	0.419865	-2.44683	4.43133	-0.552166	0.580835	NA
Piezo2	0.419865	-2.44683	4.43133	-0.552166	0.580835	NA
Rab7-ps1	0.419865	-2.44683	4.43133	-0.552166	0.580835	NA
Ribc2	0.419865	-2.44683	4.43133	-0.552166	0.580835	NA
Scn5a	0.419865	-2.44683	4.43133	-0.552166	0.580835	NA
Septin14	0.419865	-2.44683	4.43133	-0.552166	0.580835	NA
Serpinb1b	0.419865	-2.44683	4.43133	-0.552166	0.580835	NA
Smarca5-ps	0.419865	-2.44683	4.43133	-0.552166	0.580835	NA
Tbx19	0.419865	-2.44683	4.43133	-0.552166	0.580835	NA
Tmem249	0.419865	-2.44683	4.43133	-0.552166	0.580835	NA
Tomt	0.419865	-2.44683	4.43133	-0.552166	0.580835	NA
Tril	0.419865	-2.44683	4.43133	-0.552166	0.580835	NA
Vmn2r-ps114	0.419865	-2.44683	4.43133	-0.552166	0.580835	NA
Xlr5c	0.419865	-2.44683	4.43133	-0.552166	0.580835	NA
Zfp389	0.419865	-2.44683	4.43133	-0.552166	0.580835	NA
Enkur	6.79666	-2.44429	1.45819	-1.67625	0.0936893	0.199746
Cntnap5b	22.0869	-2.44255	0.901134	-2.71053	0.00671767	0.0244583
Adamts9	10.342	-2.44169	1.07658	-2.26801	0.0233289	0.0673791
Gm12966	1.85597	-2.43911	2.75422	-0.885592	0.375837	NA
9330161L09Rik	4.21982	-2.43675	2.10866	-1.15559	0.247848	0.406309
Ddah1	1.16233	-2.43288	3.93051	-0.618973	0.535934	NA
Maml2	96.0435	-2.43134	0.408258	-5.95541	2.59413e-09	5.32311e-08
Stbd1	22.7246	-2.43124	1.29604	-1.8759	0.0606695	0.143469
Gm49353	11.889	-2.42979	1.37054	-1.77286	0.0762514	0.170957
Col11a2	9.50659	-2.42946	1.33162	-1.82445	0.0680845	0.156442
Abo	4.67058	-2.42795	1.65349	-1.46838	0.142	0.271646
Ssc5d	3.7168	-2.4272	1.6691	-1.45419	0.145893	0.277038
Btnl1	3.19823	-2.42716	2.50608	-0.968506	0.332792	0.497833
Htr1d	13.9389	-2.42588	0.959356	-2.52866	0.01145	0.037907
Ccdc125	2.82179	-2.42557	2.03081	-1.19439	0.232327	NA
Rgs14	1.83148	-2.42339	2.85722	-0.848163	0.396347	NA
Ppara	15.072	-2.42104	1.03262	-2.34455	0.0190499	0.0570638
Spink10	5.21774	-2.42053	1.58393	-1.52818	0.126467	0.249846
Serpinc1	11.2317	-2.42006	1.62259	-1.49148	0.135836	0.26271
Gm6397	2.12237	-2.41936	3.30041	-0.733048	0.463529	NA
Tex14	1.16156	-2.41922	3.39692	-0.71218	0.476354	NA
Cd24a	624.624	-2.41397	0.799595	-3.01899	0.00253617	0.0109615
Rbp2	43.5517	-2.41352	0.960222	-2.5135	0.011954	0.0392553
Vmn1r58	7.80754	-2.41249	1.45317	-1.66016	0.0968819	0.204789
Dnajc22	14.8046	-2.41238	0.99365	-2.42779	0.0151909	0.0476144
Zfp750	19.8179	-2.41098	0.883147	-2.72999	0.00633361	0.0233563
F5	73.123	-2.40775	0.493422	-4.8797	1.06248e-06	1.25301e-05
Acy3	3.85956	-2.4074	1.7375	-1.38555	0.165884	0.303496
Map3k6	12.5435	-2.40641	1.0967	-2.19423	0.028219	0.0783563
Dusp27	2.11605	-2.40504	3.30358	-0.728011	0.466607	NA
Slc7a7	10.6427	-2.39908	1.31578	-1.82332	0.0682556	0.156761
Arl4d	776.957	-2.39447	0.561243	-4.26638	1.98669e-05	0.000166031
Vmn1r87	8.68607	-2.39101	1.11764	-2.13934	0.0324078	0.0875399
Crim1	42.1725	-2.39079	0.531304	-4.49985	6.80001e-06	6.54451e-05
Gmfg	8.65106	-2.38965	1.50586	-1.58691	0.112534	0.228766
Pik3r5	155.256	-2.38671	0.389879	-6.12167	9.26007e-10	2.09283e-08
Trim66	111.285	-2.38618	0.353135	-6.75714	1.40743e-11	4.4381e-10
Cfb	8.13589	-2.38609	1.54951	-1.53991	0.123583	0.245518
Foxj1	3.67234	-2.3843	1.79591	-1.32763	0.184302	0.32849
Csrnp1	270.772	-2.3826	0.327247	-7.28073	3.32023e-13	1.42575e-11
Gm1043	10.2152	-2.38193	1.11565	-2.13501	0.03276	0.0883444
Olfr600	3.09606	-2.38006	2.29448	-1.0373	0.299598	0.463459
Shroom1	13.5469	-2.37763	0.915502	-2.59708	0.00940213	0.0322687
Lime1	24.0773	-2.37595	0.764157	-3.10925	0.00187566	0.00849398
Cit	9.09753	-2.37452	1.41069	-1.68323	0.0923296	0.197627
Dnah10	0.883875	-2.37103	4.28448	-0.5534	0.57999	NA
Adgrg2	1.94881	-2.36651	2.42678	-0.975164	0.329479	NA
Zfp36l1	26.2697	-2.36577	0.82985	-2.85084	0.00436033	0.0172429
Arx	12.7919	-2.36531	0.95583	-2.47461	0.0133382	0.0428465
Adgrl4	5.21147	-2.35503	1.54913	-1.52023	0.128454	0.252753
Col14a1	6.00106	-2.35403	1.31644	-1.78817	0.0737481	0.166701
Sema4g	70.5979	-2.35301	0.546833	-4.30298	1.68517e-05	0.000143545
Mfsd2b	4.42509	-2.35164	1.80349	-1.30394	0.192254	0.338847
Olfr716	1.81287	-2.35094	2.36473	-0.994167	0.320142	NA
Adamts10	2.65412	-2.34111	2.18898	-1.0695	0.284846	NA
Plppr5	4.55708	-2.33973	1.56652	-1.49359	0.135284	0.262152
Tacc2	1936.76	-2.33804	0.190507	-12.2727	1.26879e-34	8.42018e-32
Olfr1278	3.79294	-2.3373	1.7868	-1.3081	0.19084	0.337117
Map1a	137.063	-2.3367	0.491486	-4.75436	1.99078e-06	2.19693e-05
Tsga10ip	9.11244	-2.33599	1.44761	-1.61369	0.106595	0.219257
Smoc1	277.476	-2.33485	0.276216	-8.453	2.83906e-17	2.36858e-15
Lrrc75b	3.51065	-2.33315	2.21174	-1.0549	0.291473	0.454551
Tent5b	14.117	-2.33092	0.907882	-2.56743	0.0102457	0.0346552
Hp	7.55288	-2.33081	1.43963	-1.61904	0.105438	0.217563
Nrxn2	8.88662	-2.32804	1.27235	-1.82971	0.0672932	0.155063
Tc2n	101.505	-2.32387	0.648778	-3.58192	0.000341079	0.00200151
B3galt1	54.2249	-2.32193	0.542201	-4.28242	1.84868e-05	0.000156057
Antxr2	4.0679	-2.32182	1.90779	-1.21702	0.223597	0.37714
Brme1	7.67851	-2.32152	1.68923	-1.37431	0.169346	0.308286
Cytip	9.46173	-2.32125	1.6176	-1.43499	0.15129	0.28446
9330159F19Rik	93.696	-2.3212	0.417097	-5.56512	2.61965e-08	4.36807e-07
Gm3512	20.8261	-2.31993	0.90055	-2.57612	0.00999146	0.033964
Rbms3	75.8643	-2.31887	0.546865	-4.2403	2.23216e-05	0.000183603
Ipcef1	107.113	-2.31874	0.405778	-5.71432	1.10147e-08	1.99521e-07
Gm10420	7.84721	-2.31707	1.45563	-1.5918	0.11143	0.227001
Gm6266	1.77768	-2.3167	2.40413	-0.963634	0.33523	NA
Mb	0.39727	-2.31552	4.44657	-0.520743	0.602545	NA
Zfp985	2.32872	-2.31515	2.4512	-0.944495	0.344917	NA
Unc5cl	2.1399	-2.30939	2.65042	-0.87133	0.383574	NA
Hrh2	5.03777	-2.307	1.75746	-1.31269	0.189289	0.335024
Gm12917	0.951113	-2.30637	3.40335	-0.677674	0.497978	NA
Rpl3-ps1	4.00641	-2.30589	2.8238	-0.816592	0.414162	0.578195
Sdk1	492.902	-2.30571	0.273779	-8.42179	3.70764e-17	2.99069e-15
Glt8d2	1.27968	-2.30387	3.77775	-0.609851	0.541961	NA
Gm18960	0.950602	-2.30343	3.40395	-0.676695	0.498599	NA
Gm5786	0.961105	-2.30317	3.39136	-0.679127	0.497058	NA
B4galnt3	28.0255	-2.30285	0.688741	-3.34357	0.000827086	0.00426092
Thsd1	4.51137	-2.30142	1.81238	-1.26984	0.204143	0.353223
Lmx1b	301.454	-2.29762	0.277538	-8.2786	1.24628e-16	9.42782e-15
Tnrc18	979.665	-2.29508	0.220468	-10.41	2.2316e-25	5.61748e-23
Gja4	1.70618	-2.295	2.77969	-0.825632	0.409013	NA
Hivep1	787.637	-2.29365	0.262977	-8.72188	2.73615e-18	2.83317e-16
Zfp462	470.242	-2.2935	0.317799	-7.21683	5.32143e-13	2.18238e-11
Egr1	2629.64	-2.29218	0.268415	-8.53968	1.34591e-17	1.19093e-15
Cobl	142.859	-2.29209	0.531942	-4.30891	1.64061e-05	0.000139994
Pck1	2.69165	-2.29194	2.44792	-0.93628	0.349129	NA
Macc1	0.917836	-2.29138	3.53137	-0.648864	0.516426	NA
Gm14536	0.94314	-2.29132	4.23344	-0.541244	0.58834	NA
Gm15027	0.94314	-2.29132	4.23344	-0.541244	0.58834	NA
Lipk	0.959212	-2.29124	3.39353	-0.675178	0.499563	NA
Tmem100	0.94842	-2.29076	3.40647	-0.672472	0.501284	NA
Ptprk	97.283	-2.29058	0.6159	-3.71908	0.000199951	0.00125669
Gm6368	0.948199	-2.28946	3.40673	-0.672041	0.501557	NA
Prex2	10.3801	-2.28875	1.47524	-1.55144	0.120795	0.241789
Slc15a3	3.3289	-2.28744	2.23256	-1.02458	0.30556	0.469689
Vmn1r73	0.985164	-2.28531	3.36327	-0.679492	0.496826	NA
Vmn1r174	0.98509	-2.28479	3.36334	-0.679322	0.496934	NA
Kitl	3.97774	-2.28138	1.57506	-1.44844	0.147494	0.279229
Fabp2	20.7687	-2.28034	3.35508	-0.679667	0.496715	0.654398
Lta	7.21644	-2.27941	1.28152	-1.77868	0.0752927	0.169275
Bcl2l15	0.385386	-2.2788	4.44657	-0.512485	0.608311	NA
Gm47056	7.38111	-2.27551	1.3172	-1.72753	0.0840718	0.184191
Syt6	10.1648	-2.27287	1.12804	-2.01489	0.0439163	0.111663
Pim3	2305.62	-2.26966	0.218956	-10.3658	3.54694e-25	8.77717e-23
Akap5	19.4869	-2.2685	0.895816	-2.53233	0.0113307	0.0375644
Itgae	7.11896	-2.2678	1.36375	-1.66292	0.0963288	0.203885
Arhgap10	29.5068	-2.26627	0.645158	-3.51275	0.000443502	0.00250198
Wwc2	18.9813	-2.26193	0.840248	-2.69197	0.00710308	0.0255305
Adcy1	16.137	-2.25995	1.07466	-2.10294	0.0354707	0.0942271
Ccdc7b	1.18515	-2.25862	3.1225	-0.723336	0.469473	NA
Pipox	2.91215	-2.25859	2.38399	-0.947397	0.343437	NA
Card10	30.1113	-2.2578	0.669057	-3.37459	0.000739246	0.00386846
Gm13889	11.0002	-2.25432	1.06987	-2.1071	0.035109	0.0934192
Gpr141	0.744753	-2.25418	3.83401	-0.587942	0.556571	NA
Krt90	3.4474	-2.25273	1.89843	-1.18663	0.235374	0.391284
Ces1f	3.17508	-2.25215	2.59561	-0.867678	0.385571	0.551679
Gm3488	13.2332	-2.24977	1.68377	-1.33615	0.181501	0.324863
Arid1b	907.966	-2.24725	0.300118	-7.48789	6.99899e-14	3.47569e-12
Gm15010	0.375155	-2.24655	4.44657	-0.505233	0.613395	NA
H3f3a-ps1	0.375152	-2.24654	4.44657	-0.505231	0.613397	NA
Rpl35a-ps7	0.375107	-2.2464	4.44657	-0.505199	0.613419	NA
Gm5312	0.375023	-2.24613	4.44657	-0.505138	0.613462	NA
Sema5b	6.50701	-2.24609	1.55533	-1.44412	0.148705	0.28101
Gm11434	0.374958	-2.24593	4.44657	-0.505092	0.613494	NA
Gm21178	0.374903	-2.24575	4.44657	-0.505053	0.613522	NA
Gm5147	0.374875	-2.24566	4.44657	-0.505033	0.613536	NA
Gm15013	0.374873	-2.24566	4.44657	-0.505031	0.613537	NA
Gm19007	0.374848	-2.24558	4.44657	-0.505014	0.613549	NA
Gm49117	0.374834	-2.24553	4.44657	-0.505004	0.613556	NA
Casp12	0.374803	-2.24543	4.44657	-0.504981	0.613572	NA
Gm6363	0.374802	-2.24543	4.44657	-0.50498	0.613573	NA
Gm7441	0.374802	-2.24543	4.44657	-0.50498	0.613573	NA
Ly6g6f	0.37479	-2.24539	4.44657	-0.504972	0.613578	NA
Serpinb6c	0.374775	-2.24535	4.44657	-0.504962	0.613586	NA
Gm11652	0.374772	-2.24534	4.44657	-0.504959	0.613587	NA
Zap70	0.374764	-2.24531	4.44657	-0.504953	0.613592	NA
Cpa3	0.374753	-2.24527	4.44657	-0.504945	0.613597	NA
C1ql4	0.374751	-2.24527	4.44657	-0.504944	0.613598	NA
Nmrk2	0.374724	-2.24518	4.44657	-0.504925	0.613612	NA
Gm8473	0.374723	-2.24518	4.44657	-0.504924	0.613612	NA
Glrp1	0.374719	-2.24517	4.44657	-0.504921	0.613614	NA
Boll	0.374696	-2.24509	4.44657	-0.504905	0.613626	NA
Stra6	0.374694	-2.24509	4.44657	-0.504903	0.613627	NA
Olfr1393	0.374691	-2.24508	4.44657	-0.504901	0.613628	NA
Efcab5	0.374685	-2.24506	4.44657	-0.504896	0.613632	NA
Cacng5	0.374678	-2.24503	4.44657	-0.504891	0.613635	NA
Tnfsf8	0.374676	-2.24503	4.44657	-0.50489	0.613636	NA
Olfr1487	0.374673	-2.24502	4.44657	-0.504888	0.613637	NA
Olfr715	0.374665	-2.24499	4.44657	-0.504882	0.613642	NA
Ccdc187	0.37465	-2.24495	4.44657	-0.504872	0.613649	NA
Gm2735	0.374551	-2.24463	4.44657	-0.504801	0.613699	NA
Rps8-ps4	0.91682	-2.24376	4.22022	-0.531669	0.594955	NA
Gm8237	5.98636	-2.24305	1.41517	-1.585	0.112965	0.229479
Vcan	36.4476	-2.23951	0.951696	-2.35318	0.0186136	0.0560095
C130074G19Rik	8.04174	-2.23875	1.17454	-1.90606	0.0566422	0.136195
Plec	496.799	-2.23687	0.182238	-12.2744	1.24235e-34	8.42018e-32
Cep250	228.459	-2.23486	0.307975	-7.25664	3.96838e-13	1.67386e-11
Cfhr1	1.56663	-2.23452	3.60358	-0.620083	0.535203	NA
Cracdl	544.6	-2.23251	0.203003	-10.9974	3.93409e-28	1.33576e-25
Gm16061	2.47258	-2.23144	2.44921	-0.911085	0.362251	NA
Hunk	63.2584	-2.2278	0.563558	-3.95311	7.71421e-05	0.000550207
Shcbp1l	0.3691	-2.22718	4.44657	-0.500877	0.616458	NA
S100g	2.84682	-2.22641	3.05778	-0.728116	0.466543	NA
Ptger3	47.9288	-2.2224	0.803145	-2.76712	0.00565545	0.0212735
Wnk2	474.56	-2.22053	0.299372	-7.41729	1.19543e-13	5.6851e-12
Mycl	17.22	-2.22028	1.105	-2.00929	0.044506	0.112712
Lrp4	5.37109	-2.22017	1.74352	-1.27339	0.202881	0.351849
Aqp1	5.27203	-2.21771	1.51324	-1.46554	0.142773	0.272739
Foxf1	0.899051	-2.21719	4.24975	-0.521723	0.601863	NA
Clcn1	0.365546	-2.21571	4.44657	-0.498298	0.618274	NA
Rtl9	0.936012	-2.21533	4.18735	-0.529052	0.59677	NA
Micall2	16.4844	-2.21507	1.03028	-2.14997	0.0315579	0.0857519
Slc24a3	27.6882	-2.21291	0.726311	-3.04678	0.00231309	0.0101415
Tshz2	1100.93	-2.21037	0.189607	-11.6576	2.09869e-31	1.05658e-28
Olfr323	1.74547	-2.20806	2.41797	-0.913186	0.361145	NA
Cd180	0.362865	-2.20701	4.44657	-0.49634	0.619654	NA
Slc51b	1.89032	-2.20622	3.41398	-0.64623	0.51813	NA
Gm9923	23.1741	-2.20214	1.29267	-1.70355	0.0884647	0.191744
Gm6851	3.16565	-2.20066	2.96207	-0.742947	0.457514	0.619237
Gm10359	204.085	-2.19895	2.70371	-0.813309	0.416041	0.579765
Gm12671	204.085	-2.19895	2.70371	-0.813309	0.416041	0.579765
1700029F12Rik	2.87092	-2.19845	2.01367	-1.09177	0.274936	NA
BC051142	88.4121	-2.19665	0.419374	-5.23793	1.62385e-07	2.31075e-06
Zmynd15	2.15501	-2.19607	2.75205	-0.797975	0.424885	NA
Cenpf	31.6306	-2.19476	0.839205	-2.61529	0.00891524	0.0308586
Gm16425	1.61058	-2.19191	2.90673	-0.754083	0.450799	NA
Tubb6	39.9671	-2.19169	0.686108	-3.19438	0.00140133	0.00660193
Klf4	21.5778	-2.19099	0.859783	-2.54831	0.0108246	0.0361976
Poln	0.9149	-2.18971	4.27569	-0.51213	0.60856	NA
D6Ertd527e	13.3985	-2.18905	0.96087	-2.2782	0.0227146	0.0660099
Gm48418	3.34986	-2.189	1.95587	-1.1192	0.263056	0.423801
Slc16a4	0.903609	-2.18789	4.29471	-0.509438	0.610445	NA
Gimap8	2.26926	-2.18761	2.54054	-0.861083	0.389193	NA
Sp9	0.913897	-2.18591	4.27722	-0.511058	0.60931	NA
Arhgap9	3.33975	-2.18434	1.72517	-1.26616	0.205456	0.354737
Chd7	578.682	-2.18433	0.223669	-9.76591	1.57683e-22	2.67694e-20
Arhgef3	1429.1	-2.18395	0.244693	-8.92528	4.44577e-19	4.88032e-17
Zfp335	559.985	-2.18272	0.221258	-9.86504	5.90082e-23	1.09053e-20
Slc11a1	1.57135	-2.18205	3.54386	-0.615726	0.538075	NA
Muc20	4.38115	-2.18087	1.80584	-1.20768	0.227171	0.381277
Olfr1259	1.88087	-2.17946	3.41966	-0.637332	0.523909	NA
Klf15	482.96	-2.1787	0.224113	-9.72141	2.44375e-22	4.00884e-20
Mup1	2.59642	-2.17443	3.11532	-0.697981	0.485189	NA
Zfp628	485.759	-2.17253	0.292672	-7.4231	1.14413e-13	5.45892e-12
Kcnj8	1.82571	-2.16798	2.82235	-0.768148	0.4424	NA
Ybx2	2.66353	-2.16737	2.41285	-0.898261	0.369047	NA
Stx11	1.82569	-2.1652	2.82257	-0.767102	0.443021	NA
Vmn1r209	10.1837	-2.16324	1.0264	-2.1076	0.0350653	0.0933371
Aqp3	3.24899	-2.15882	2.07242	-1.04169	0.297556	0.461327
Pkd1l2	9.65379	-2.15756	2.04661	-1.05421	0.291787	0.454865
Sh2d5	144.961	-2.15302	0.562709	-3.82616	0.000130156	0.000864939
Elobl	2.56697	-2.15279	2.55176	-0.843651	0.398865	NA
Crebbp	521.419	-2.14996	0.319657	-6.72583	1.74591e-11	5.41195e-10
Gm47726	0.856802	-2.14978	3.55032	-0.605518	0.544835	NA
Add2	6.97071	-2.14829	1.75077	-1.22705	0.219803	0.372374
Aldh1l1	24.0815	-2.14704	1.04183	-2.06082	0.0393199	0.102184
Sema7a	3.46143	-2.14371	1.71276	-1.25161	0.210712	0.361224
Il1rl2	1.21756	-2.1435	3.84367	-0.55767	0.57707	NA
Myoc	3.2632	-2.14253	1.91674	-1.1178	0.263652	0.424355
Speg	19.8475	-2.14204	1.16628	-1.83665	0.0662619	0.153195
Nrp2	19.9736	-2.14196	0.98692	-2.17035	0.0299803	0.0822768
Minar1	5.16814	-2.13694	1.64245	-1.30107	0.193235	0.340031
Col5a2	0.783669	-2.13659	4.41547	-0.483886	0.628467	NA
Cd248	5.16982	-2.13598	1.55608	-1.37266	0.169857	0.308888
Tanc2	846.205	-2.13527	0.21547	-9.90985	3.77227e-23	7.06092e-21
Ccnjl	6.18433	-2.13481	1.58234	-1.34914	0.177291	0.319049
Mfge8	52.1718	-2.13432	0.527027	-4.04973	5.12758e-05	0.000383714
Rasal1	25.4475	-2.13119	0.803391	-2.65275	0.00798396	0.0281628
Glis1	33.9071	-2.12738	0.601018	-3.53962	0.000400697	0.00229599
Neurog3	146.8	-2.12635	0.384676	-5.52764	3.24563e-08	5.3243e-07
Gm18186	2.45778	-2.12533	2.51122	-0.846335	0.397366	NA
Gm2223	66.5352	-2.12291	2.19652	-0.966492	0.333798	0.498869
Star	33.74	-2.12127	0.921383	-2.30226	0.0213202	0.0626435
Klhl35	12.9813	-2.11857	1.06504	-1.98919	0.0466799	0.11694
Tet3	332.748	-2.11694	0.257392	-8.22457	1.95897e-16	1.41589e-14
Ssmem1	1.2964	-2.11538	3.84684	-0.549901	0.582387	NA
Gabre	5.55552	-2.11032	1.77673	-1.18776	0.234929	0.39079
Gm29761	0.890434	-2.11025	3.50475	-0.602112	0.547099	NA
Loxl1	6.98567	-2.10717	1.5286	-1.37849	0.168051	0.306577
Cabyr	1.90185	-2.10716	2.70106	-0.780123	0.435318	NA
Grik3	0.863458	-2.10684	3.54121	-0.59495	0.551877	NA
Fat4	0.852595	-2.1059	3.55636	-0.592151	0.553749	NA
Yjefn3	1.10784	-2.09866	4.04272	-0.51912	0.603677	NA
Cpne9	2.28	-2.09817	2.53276	-0.828413	0.407437	NA
Prrc2c	1151.56	-2.09701	0.140252	-14.9517	1.51905e-50	5.54455e-47
Rsph4a	151.544	-2.09603	0.454901	-4.60765	4.07236e-06	4.15779e-05
Agap1	1736.16	-2.09566	0.161741	-12.9569	2.14789e-38	2.23994e-35
Igsf3	20.4904	-2.09405	0.723296	-2.89515	0.00378978	0.0152805
Vwa3a	0.999388	-2.09393	4.0821	-0.512954	0.607983	NA
Notch3	1.57661	-2.09286	2.48505	-0.842183	0.399686	NA
Stmnd1	13.0759	-2.08984	1.0432	-2.00329	0.045146	0.113899
Prodh	4.17549	-2.08682	1.94294	-1.07405	0.2828	0.444827
Myorg	50.7315	-2.08669	0.494477	-4.21999	2.44318e-05	0.000199054
Gm47605	1.67175	-2.08656	3.02596	-0.689554	0.490475	NA
Best1	2.47731	-2.08524	1.94916	-1.06981	0.284704	NA
Fa2h	7.59206	-2.0846	1.4583	-1.42947	0.15287	0.286764
Bsn	515.649	-2.08191	0.189738	-10.9725	5.18025e-28	1.60918e-25
Esr1	14.4275	-2.07978	0.918371	-2.26464	0.0235346	0.0678659
Fat1	1540.62	-2.07901	0.247587	-8.39711	4.57603e-17	3.65082e-15
Arhgap45	0.903238	-2.07847	3.4909	-0.595398	0.551578	NA
Bcl11b	5.54514	-2.07138	1.44506	-1.43341	0.151739	0.285012
Gm4889	13.0803	-2.06808	1.10467	-1.87212	0.0611897	0.144301
Gm2115	201.058	-2.06677	0.37093	-5.57185	2.52049e-08	4.22493e-07
Ccdc40	21.8189	-2.06512	0.911059	-2.26672	0.0234072	0.067552
Prrt1	377.551	-2.065	0.299197	-6.9018	5.13474e-12	1.7807e-10
Tpm3-rs7	439.596	-2.06339	1.81081	-1.13948	0.254501	0.414608
Krtap16-1	16.0356	-2.063	0.935296	-2.20572	0.0274034	0.0766614
Galnt18	1671.4	-2.06283	0.23684	-8.7098	3.04403e-18	3.06502e-16
Hpdl	1.52107	-2.06229	2.89112	-0.713321	0.475647	NA
Niban3	0.639987	-2.06226	3.99583	-0.516102	0.605783	NA
Tenm1	1.30205	-2.05844	3.09475	-0.665137	0.505963	NA
Bche	28.6193	-2.05756	0.923525	-2.22794	0.0258842	0.0733093
Plin1	2.2835	-2.05725	2.60443	-0.789904	0.429584	NA
Gm17131	27.6053	-2.05663	3.17456	-0.647848	0.517084	0.671929
Abcc9	8.52176	-2.056	1.47308	-1.39571	0.162802	0.29951
Vill	3.99858	-2.05498	1.89149	-1.08643	0.277287	0.438363
Rbm24	72.2203	-2.05456	0.591118	-3.47572	0.000509481	0.00281439
Ppl	201.215	-2.05307	0.30906	-6.64297	3.07426e-11	8.99483e-10
Gabra3	3.4675	-2.04677	1.8593	-1.10083	0.27097	0.431896
Rsc1a1	39.2836	-2.04642	1.07648	-1.90103	0.0572986	0.137231
Ppfia2	12.9932	-2.04338	0.996009	-2.05157	0.0402116	0.104094
Gm14822	3.67588	-2.04209	2.37541	-0.85968	0.389965	0.556168
Fam166b	0.862234	-2.04096	3.54377	-0.575928	0.564664	NA
Ncor2	2725.92	-2.0394	0.141278	-14.4354	3.09801e-47	7.53849e-44
Rs1	4.32235	-2.03678	1.92583	-1.05761	0.290233	0.453198
Pigr	730.306	-2.03513	0.351788	-5.78512	7.24619e-09	1.36862e-07
Fbn2	1.60321	-2.03448	2.47953	-0.820509	0.411926	NA
Agbl2	26.6544	-2.03437	0.686358	-2.96401	0.00303658	0.0127617
Peak1	39.3557	-2.03401	0.661196	-3.07626	0.00209615	0.00934465
Olfr1280	3.96542	-2.03383	1.59089	-1.27842	0.2011	0.349614
Mpeg1	8.58103	-2.03173	1.40163	-1.44955	0.147185	0.278897
Gm10036	74.8544	-2.03005	1.65368	-1.22759	0.219599	0.372193
Ahdc1	534.251	-2.0292	0.40224	-5.04474	4.54146e-07	5.86773e-06
Cecr2	10.477	-2.02814	1.54124	-1.31591	0.188204	0.333711
Gm10434	2.89958	-2.02739	2.35754	-0.859963	0.38981	NA
Gm21798	0.847464	-2.02648	3.60278	-0.562477	0.573791	NA
Gm13135	1.53906	-2.02563	3.5643	-0.56831	0.569825	NA
Gm3248	3.15156	-2.02356	1.71369	-1.18082	0.237676	0.394147
Usp13	24.3673	-2.02347	0.777904	-2.60118	0.0092904	0.0319529
Vwa1	222.259	-2.02222	0.291342	-6.94106	3.89176e-12	1.38248e-10
Map3k19	147.735	-2.01787	0.391874	-5.14927	2.61505e-07	3.58159e-06
1110002E22Rik	11.761	-2.01689	0.977658	-2.06298	0.0391141	0.101776
Dnah9	330.589	-2.01514	0.367466	-5.48388	4.16086e-08	6.71997e-07
Ccdc169	3.85264	-2.01416	1.59742	-1.26088	0.207352	0.357082
Zfp385a	77.674	-2.01384	0.423949	-4.7502	2.03219e-06	2.24093e-05
Gm15604	1.54313	-2.01359	2.88447	-0.698079	0.485128	NA
Bcl6	131.078	-2.01279	0.469413	-4.28788	1.80388e-05	0.000153031
Chsy3	33.5281	-2.00688	0.64625	-3.10543	0.00190002	0.00858303
Gm12901	0.811243	-2.00631	3.65609	-0.548759	0.583171	NA
Otud7a	201.496	-2.00376	0.45798	-4.37521	1.21318e-05	0.000107413
Gm4811	17.6921	-2.00374	1.23586	-1.62133	0.104948	0.217031
1700125H20Rik	0.821215	-2.00327	3.64114	-0.550178	0.582197	NA
Pou6f2	1.25222	-2.00149	3.26308	-0.613376	0.539628	NA
Trpm8	0.815334	-2.00042	4.40199	-0.454436	0.649515	NA
Flt4	1.54184	-2.00033	2.88584	-0.693154	0.488213	NA
Gse1	2053.33	-1.99959	0.235565	-8.48848	2.09362e-17	1.79805e-15
Grik2	2.3883	-1.9981	2.73654	-0.730156	0.465295	NA
Spib	3.39445	-1.99764	2.31461	-0.863058	0.388105	0.554436
Setd2	866.832	-1.99763	0.15338	-13.0241	8.92658e-39	1.00252e-35
Spen	878.656	-1.99645	0.284931	-7.00676	2.43892e-12	8.99198e-11
Apoa1	72.6212	-1.99613	0.735531	-2.71387	0.00665032	0.0242555
Plac8	19.606	-1.99518	0.977977	-2.04011	0.0413399	0.106542
Vsir	9.00979	-1.99388	1.09908	-1.81414	0.0696565	0.159327
Mapk8ip3	848.151	-1.99274	0.23448	-8.49855	1.91978e-17	1.66838e-15
Rerg	5.11511	-1.99254	1.78679	-1.11515	0.264787	0.425619
Auts2	728.404	-1.99239	0.300808	-6.62346	3.50898e-11	1.01247e-09
Lypd6b	1.4831	-1.99227	2.59465	-0.76784	0.442582	NA
Ank1	8.69634	-1.9902	1.15837	-1.7181	0.085778	0.187077
Gm21750	5.4392	-1.99003	1.37636	-1.44587	0.148215	0.280303
Mef2b	0.819646	-1.98968	3.64332	-0.546116	0.584986	NA
Per2	357.347	-1.98908	0.217505	-9.14497	5.96487e-20	7.13828e-18
Crp	1.69134	-1.98894	2.85374	-0.696957	0.485829	NA
Slc43a1	2.12088	-1.98805	2.32521	-0.855	0.392551	NA
Ccdc88c	26.1832	-1.98408	1.09168	-1.81745	0.0691478	0.158362
Sipa1	34.2273	-1.98375	0.79499	-2.49532	0.0125845	0.0408478
Lrtm1	1.69026	-1.98103	2.85464	-0.69397	0.487701	NA
Olfr143	0.818604	-1.9804	3.64477	-0.543354	0.586886	NA
Kcnh7	1.69013	-1.98004	2.85475	-0.693596	0.487936	NA
Fam178b	0.775367	-1.97994	4.40416	-0.449562	0.653026	NA
Rtn1	589.881	-1.97964	0.22065	-8.97186	2.91561e-19	3.29983e-17
Wscd2	12.1348	-1.97945	0.974248	-2.03178	0.0421764	0.108088
Olfr853	0.807706	-1.97919	3.66109	-0.540603	0.588781	NA
Serpinf1	6.69807	-1.97888	1.45035	-1.36442	0.172435	0.31239
Vmn1r29	0.807649	-1.97874	3.66117	-0.540468	0.588874	NA
Nod2	0.845217	-1.97775	3.60623	-0.548426	0.583399	NA
Elfn2	0.807511	-1.97766	3.66136	-0.540142	0.589099	NA
Ism1	4.67342	-1.97745	1.76303	-1.12162	0.262024	0.422666
Gm17969	3.25203	-1.97717	1.97308	-1.00207	0.316308	0.480601
Ciart	167.883	-1.97563	0.594398	-3.32375	0.000888144	0.0045118
Ncoa6	1223.49	-1.97375	0.176527	-11.181	5.05046e-29	1.94044e-26
Zfp28	233.663	-1.97281	0.30888	-6.38699	1.69183e-10	4.35639e-09
Plekhg1	13.2566	-1.97188	1.13117	-1.74321	0.0812963	0.179348
Mrtfb	424.859	-1.96932	0.317224	-6.208	5.36641e-10	1.26167e-08
Pxdc1	1.56032	-1.96851	2.50323	-0.786389	0.43164	NA
Yap1	13.7297	-1.9684	1.29416	-1.52099	0.128262	0.252443
Dnah17	32.6106	-1.96824	0.956706	-2.05731	0.0396565	0.102894
Dnah1	2.08254	-1.96812	3.33472	-0.590192	0.555062	NA
Padi2	13.8542	-1.96807	0.973529	-2.02158	0.0432195	0.110181
Sipa1l2	123.302	-1.96801	0.324951	-6.05631	1.39279e-09	3.03051e-08
Afap1	64.4927	-1.96558	0.460834	-4.26526	1.9967e-05	0.000166772
Tmem254a	21.502	-1.96094	0.853145	-2.29848	0.0215342	0.0631198
Fcmr	8.53927	-1.96022	1.46991	-1.33356	0.182349	0.326011
Nab2	144.002	-1.9583	0.354593	-5.52265	3.33917e-08	5.46546e-07
Ell3	11.9514	-1.9574	0.963288	-2.032	0.0421538	0.108049
Arhgap32	987.819	-1.95582	0.327714	-5.96809	2.40047e-09	4.95713e-08
Spsb4	35.4594	-1.95491	0.666824	-2.93168	0.00337131	0.0138808
Zfp618	157.591	-1.95483	0.299828	-6.51983	7.03894e-11	1.91732e-09
Nin	223.331	-1.95407	0.368597	-5.30137	1.14936e-07	1.68819e-06
Gm48836	0.806239	-1.9531	4.40477	-0.443406	0.657472	NA
Setd1a	858.47	-1.95231	0.199544	-9.78384	1.32099e-22	2.29601e-20
Smtnl2	2.78684	-1.9522	2.07777	-0.939566	0.34744	NA
Cry2	5545.84	-1.95189	0.192475	-10.141	3.63415e-24	7.57979e-22
Olfr914	2.34305	-1.94657	2.24337	-0.867701	0.385558	NA
Cavin2	8.25066	-1.94396	1.69756	-1.14515	0.252148	0.412109
Spag4	1.06885	-1.94319	4.01579	-0.483889	0.628465	NA
Clrn3	2.49094	-1.93698	2.66334	-0.727275	0.467058	NA
Olfr46	12.9361	-1.93619	1.26631	-1.529	0.126264	0.249587
Gm4462	0.776598	-1.93494	4.40519	-0.439241	0.660487	NA
Fam107a	525.204	-1.93431	0.749327	-2.5814	0.00984016	0.0335669
Tbxas1	19.405	-1.93329	1.14969	-1.68158	0.0926504	0.198168
G530012D18Rik	0.765575	-1.93265	4.40525	-0.438715	0.660868	NA
Gm13071	0.802326	-1.93189	4.40527	-0.43854	0.660995	NA
Spaca9	2.8058	-1.92892	1.84089	-1.04782	0.294722	NA
Clasrp	195.674	-1.92808	0.310181	-6.21599	5.1001e-10	1.20488e-08
Col26a1	2.73256	-1.92588	3.08804	-0.623659	0.532852	NA
Nos1ap	3.13779	-1.92368	2.18838	-0.879043	0.379378	0.545599
Dcdc2c	3.95999	-1.92258	2.38463	-0.806239	0.420105	0.583813
BC049715	48.24	-1.92249	0.803768	-2.39185	0.0167635	0.0515042
Gm9795	8.29096	-1.92245	4.19512	-0.458259	0.646766	0.77306
Pik3ap1	13.7764	-1.92034	0.965285	-1.98941	0.0466565	0.116915
Srrm2	3021.2	-1.92033	0.193695	-9.91419	3.61186e-23	6.93858e-21
Ptpre	3.41255	-1.91987	1.71868	-1.11707	0.263966	0.424767
Acmsd	2.81342	-1.91893	2.41679	-0.793998	0.427197	NA
Pak5	73.1609	-1.9183	0.459078	-4.1786	2.93307e-05	0.000234133
Liph	5.33033	-1.91799	1.67356	-1.14605	0.251773	0.411633
Adhfe1	3.52449	-1.9167	2.31294	-0.828688	0.407281	0.571468
Gm5767	0.762314	-1.91635	4.40563	-0.434979	0.663578	NA
Sox4	1094.33	-1.91148	0.2883	-6.63018	3.35289e-11	9.71273e-10
Sult1b1	11.6129	-1.9114	1.11614	-1.71251	0.0868022	0.188813
Myo16	5.25013	-1.911	1.41392	-1.35156	0.176515	0.318202
Dot1l	207.651	-1.91083	0.262823	-7.27039	3.58452e-13	1.53472e-11
Col8a2	37.5868	-1.90939	0.637644	-2.99445	0.00274942	0.0117373
Spx	4.22972	-1.9092	1.72584	-1.10624	0.268622	0.429332
AB124611	0.771241	-1.90729	4.40584	-0.432901	0.665087	NA
Gm18134	2.07774	-1.90707	2.24803	-0.848329	0.396255	NA
Cd40lg	0.771092	-1.90651	4.40586	-0.432722	0.665217	NA
Gm3667	5.98814	-1.90641	1.71298	-1.11292	0.265741	0.426636
Gm10291	0.760282	-1.90606	4.40587	-0.432617	0.665293	NA
Kcne3	6.46887	-1.90582	1.69837	-1.12214	0.261802	0.422448
Lrriq1	10.837	-1.9052	1.37122	-1.38942	0.164704	0.301906
Rps19-ps3	5.18791	-1.90497	1.76105	-1.08172	0.279376	0.440817
Lhx6	73.9862	-1.90475	0.494362	-3.85295	0.000116702	0.000787361
Shisal1	124.431	-1.90466	0.362843	-5.24928	1.52694e-07	2.17921e-06
Rhou	281.139	-1.90402	0.225237	-8.45341	2.82922e-17	2.36858e-15
Gng2	371.844	-1.90246	0.229445	-8.29158	1.11752e-16	8.54231e-15
Macf1	2187.22	-1.90082	0.134048	-14.1801	1.21619e-45	2.53663e-42
Fam131c	0.796714	-1.90044	4.406	-0.43133	0.666229	NA
Timp3	26.6976	-1.89944	0.719281	-2.64076	0.00827214	0.0289902
Slc37a2	11.356	-1.89867	0.971394	-1.95459	0.0506319	0.124512
Baalc	0.75871	-1.89801	4.40606	-0.430772	0.666634	NA
Map3k9	157.473	-1.89758	0.345741	-5.48846	4.05458e-08	6.56285e-07
Olfr1218	0.769368	-1.89742	4.40608	-0.430637	0.666732	NA
Itgax	0.769313	-1.89713	4.40608	-0.43057	0.666781	NA
Hk1	6.98808	-1.89591	1.44276	-1.31408	0.188818	0.334394
St8sia6	0.758098	-1.89485	4.40614	-0.430049	0.66716	NA
Hmga2	1.37663	-1.89448	3.68752	-0.513756	0.607423	NA
Aldh8a1	3.85451	-1.89383	2.10418	-0.900031	0.368104	0.534757
Mki67	63.9012	-1.89112	0.556103	-3.40067	0.00067221	0.00357012
Gm10775	3.77669	-1.89038	1.65555	-1.14184	0.25352	0.413655
Gfod1	162.842	-1.88927	0.466896	-4.04645	5.20008e-05	0.000388741
Pcdhb2	5.16719	-1.88286	1.62164	-1.16109	0.245607	0.403359
Rapgef2	339.111	-1.88256	0.224307	-8.39275	4.74909e-17	3.7683e-15
Srrm3	133.237	-1.88165	0.320443	-5.87201	4.30531e-09	8.46574e-08
Gm4981	0.280856	-1.88039	4.48022	-0.41971	0.674697	NA
Mllt6	939.085	-1.87873	0.203474	-9.23328	2.62457e-20	3.27511e-18
Ston2	220.31	-1.87827	0.356313	-5.27141	1.3538e-07	1.95891e-06
Prkch	2.89905	-1.87652	2.42227	-0.774694	0.438521	NA
Car5a	1.52852	-1.87481	2.63401	-0.711768	0.476609	NA
1520401A03Rik	0.27991	-1.8742	4.48049	-0.418302	0.675726	NA
Alox12e	0.27991	-1.8742	4.48049	-0.418302	0.675726	NA
Art1	0.27991	-1.8742	4.48049	-0.418302	0.675726	NA
Atp5l-ps2	0.27991	-1.8742	4.48049	-0.418302	0.675726	NA
AU015836	0.27991	-1.8742	4.48049	-0.418302	0.675726	NA
C1qtnf9	0.27991	-1.8742	4.48049	-0.418302	0.675726	NA
C330022B21Rik	0.27991	-1.8742	4.48049	-0.418302	0.675726	NA
Cass4	0.27991	-1.8742	4.48049	-0.418302	0.675726	NA
Ccdc158	0.27991	-1.8742	4.48049	-0.418302	0.675726	NA
Clec2e	0.27991	-1.8742	4.48049	-0.418302	0.675726	NA
Fat2	0.27991	-1.8742	4.48049	-0.418302	0.675726	NA
Fcgr4	0.27991	-1.8742	4.48049	-0.418302	0.675726	NA
Gadl1	0.27991	-1.8742	4.48049	-0.418302	0.675726	NA
Gm11353	0.27991	-1.8742	4.48049	-0.418302	0.675726	NA
Gm11701	0.27991	-1.8742	4.48049	-0.418302	0.675726	NA
Gm12736	0.27991	-1.8742	4.48049	-0.418302	0.675726	NA
Gm12752	0.27991	-1.8742	4.48049	-0.418302	0.675726	NA
Gm12905	0.27991	-1.8742	4.48049	-0.418302	0.675726	NA
Gm14756	0.27991	-1.8742	4.48049	-0.418302	0.675726	NA
Gm16228	0.27991	-1.8742	4.48049	-0.418302	0.675726	NA
Gm16525	0.27991	-1.8742	4.48049	-0.418302	0.675726	NA
Gm18251	0.27991	-1.8742	4.48049	-0.418302	0.675726	NA
Gm18275	0.27991	-1.8742	4.48049	-0.418302	0.675726	NA
Gm18774	0.27991	-1.8742	4.48049	-0.418302	0.675726	NA
Gm18869	0.27991	-1.8742	4.48049	-0.418302	0.675726	NA
Gm1979	0.27991	-1.8742	4.48049	-0.418302	0.675726	NA
Gm2048	0.27991	-1.8742	4.48049	-0.418302	0.675726	NA
Gm30302	0.27991	-1.8742	4.48049	-0.418302	0.675726	NA
Gm3962	0.27991	-1.8742	4.48049	-0.418302	0.675726	NA
Gm45367	0.27991	-1.8742	4.48049	-0.418302	0.675726	NA
Gm7882	0.27991	-1.8742	4.48049	-0.418302	0.675726	NA
Iqcn	0.27991	-1.8742	4.48049	-0.418302	0.675726	NA
Ltb4r1	0.27991	-1.8742	4.48049	-0.418302	0.675726	NA
Mageb1	0.27991	-1.8742	4.48049	-0.418302	0.675726	NA
Nkain2	0.27991	-1.8742	4.48049	-0.418302	0.675726	NA
Olfr1047	0.27991	-1.8742	4.48049	-0.418302	0.675726	NA
Olfr1115	0.27991	-1.8742	4.48049	-0.418302	0.675726	NA
Olfr1381	0.27991	-1.8742	4.48049	-0.418302	0.675726	NA
Olfr1384	0.27991	-1.8742	4.48049	-0.418302	0.675726	NA
Olfr1415	0.27991	-1.8742	4.48049	-0.418302	0.675726	NA
Olfr6	0.27991	-1.8742	4.48049	-0.418302	0.675726	NA
Olfr679	0.27991	-1.8742	4.48049	-0.418302	0.675726	NA
Pld4	0.27991	-1.8742	4.48049	-0.418302	0.675726	NA
Ppp1r3g	0.27991	-1.8742	4.48049	-0.418302	0.675726	NA
Psg17	0.27991	-1.8742	4.48049	-0.418302	0.675726	NA
Rxfp4	0.27991	-1.8742	4.48049	-0.418302	0.675726	NA
Sctr	0.27991	-1.8742	4.48049	-0.418302	0.675726	NA
Shisa3	0.27991	-1.8742	4.48049	-0.418302	0.675726	NA
Slc47a2	0.27991	-1.8742	4.48049	-0.418302	0.675726	NA
Sprr1a	0.27991	-1.8742	4.48049	-0.418302	0.675726	NA
Tafa4	0.27991	-1.8742	4.48049	-0.418302	0.675726	NA
Tecrl	0.27991	-1.8742	4.48049	-0.418302	0.675726	NA
Tex35	0.27991	-1.8742	4.48049	-0.418302	0.675726	NA
Tsks	0.27991	-1.8742	4.48049	-0.418302	0.675726	NA
Ttn	0.27991	-1.8742	4.48049	-0.418302	0.675726	NA
Wfdc6b	0.27991	-1.8742	4.48049	-0.418302	0.675726	NA
Wnt16	0.27991	-1.8742	4.48049	-0.418302	0.675726	NA
Xcr1	0.27991	-1.8742	4.48049	-0.418302	0.675726	NA
Adamts8	0.27991	-1.8742	4.48049	-0.418302	0.675726	NA
Apba2	0.27991	-1.8742	4.48049	-0.418302	0.675726	NA
Batf3	0.27991	-1.8742	4.48049	-0.418302	0.675726	NA
Bin2	0.27991	-1.8742	4.48049	-0.418302	0.675726	NA
C1s2	0.27991	-1.8742	4.48049	-0.418302	0.675726	NA
Ccr7	0.27991	-1.8742	4.48049	-0.418302	0.675726	NA
Ces2h	0.27991	-1.8742	4.48049	-0.418302	0.675726	NA
Crb2	0.27991	-1.8742	4.48049	-0.418302	0.675726	NA
Cyp2d34-ps	0.27991	-1.8742	4.48049	-0.418302	0.675726	NA
Cyp4f18	0.27991	-1.8742	4.48049	-0.418302	0.675726	NA
Dynlt4	0.27991	-1.8742	4.48049	-0.418302	0.675726	NA
Eif2s3x-ps1	0.27991	-1.8742	4.48049	-0.418302	0.675726	NA
Erg	0.27991	-1.8742	4.48049	-0.418302	0.675726	NA
Gimd1	0.27991	-1.8742	4.48049	-0.418302	0.675726	NA
Gm10912	0.27991	-1.8742	4.48049	-0.418302	0.675726	NA
Gm10923	0.27991	-1.8742	4.48049	-0.418302	0.675726	NA
Gm12275	0.27991	-1.8742	4.48049	-0.418302	0.675726	NA
Gm16181	0.27991	-1.8742	4.48049	-0.418302	0.675726	NA
Gm17981	0.27991	-1.8742	4.48049	-0.418302	0.675726	NA
Gm20509	0.27991	-1.8742	4.48049	-0.418302	0.675726	NA
Gm4152	0.27991	-1.8742	4.48049	-0.418302	0.675726	NA
Gm4535	0.27991	-1.8742	4.48049	-0.418302	0.675726	NA
Gm45574	0.27991	-1.8742	4.48049	-0.418302	0.675726	NA
Gm47377	0.27991	-1.8742	4.48049	-0.418302	0.675726	NA
Gm49220	0.27991	-1.8742	4.48049	-0.418302	0.675726	NA
Gm49500	0.27991	-1.8742	4.48049	-0.418302	0.675726	NA
Gm49530	0.27991	-1.8742	4.48049	-0.418302	0.675726	NA
Gm5380	0.27991	-1.8742	4.48049	-0.418302	0.675726	NA
Gm6142	0.27991	-1.8742	4.48049	-0.418302	0.675726	NA
Gm6542	0.27991	-1.8742	4.48049	-0.418302	0.675726	NA
Gm7229	0.27991	-1.8742	4.48049	-0.418302	0.675726	NA
Gm7587	0.27991	-1.8742	4.48049	-0.418302	0.675726	NA
Gm7669	0.27991	-1.8742	4.48049	-0.418302	0.675726	NA
Gm8688	0.27991	-1.8742	4.48049	-0.418302	0.675726	NA
Gm8724	0.27991	-1.8742	4.48049	-0.418302	0.675726	NA
Gm8850	0.27991	-1.8742	4.48049	-0.418302	0.675726	NA
Grrp1	0.27991	-1.8742	4.48049	-0.418302	0.675726	NA
H2-M2	0.27991	-1.8742	4.48049	-0.418302	0.675726	NA
Ighe	0.27991	-1.8742	4.48049	-0.418302	0.675726	NA
Krt25	0.27991	-1.8742	4.48049	-0.418302	0.675726	NA
L3mbtl1	0.27991	-1.8742	4.48049	-0.418302	0.675726	NA
Lama1	0.27991	-1.8742	4.48049	-0.418302	0.675726	NA
Lhx5	0.27991	-1.8742	4.48049	-0.418302	0.675726	NA
Lrrc66	0.27991	-1.8742	4.48049	-0.418302	0.675726	NA
Mustn1	0.27991	-1.8742	4.48049	-0.418302	0.675726	NA
Nat8f3	0.27991	-1.8742	4.48049	-0.418302	0.675726	NA
Ntf3	0.27991	-1.8742	4.48049	-0.418302	0.675726	NA
Olfr1123	0.27991	-1.8742	4.48049	-0.418302	0.675726	NA
Pdzk1	0.27991	-1.8742	4.48049	-0.418302	0.675726	NA
Peg12	0.27991	-1.8742	4.48049	-0.418302	0.675726	NA
Phf20-ps	0.27991	-1.8742	4.48049	-0.418302	0.675726	NA
Plekhs1	0.27991	-1.8742	4.48049	-0.418302	0.675726	NA
Prss50	0.27991	-1.8742	4.48049	-0.418302	0.675726	NA
Rpl7-ps7	0.27991	-1.8742	4.48049	-0.418302	0.675726	NA
Rps3a3	0.27991	-1.8742	4.48049	-0.418302	0.675726	NA
Sirpb1a	0.27991	-1.8742	4.48049	-0.418302	0.675726	NA
Slc25a48	0.27991	-1.8742	4.48049	-0.418302	0.675726	NA
Slc5a4a	0.27991	-1.8742	4.48049	-0.418302	0.675726	NA
Sncg	0.27991	-1.8742	4.48049	-0.418302	0.675726	NA
Ssxb5	0.27991	-1.8742	4.48049	-0.418302	0.675726	NA
Stk-ps2	0.27991	-1.8742	4.48049	-0.418302	0.675726	NA
[truncated: 32,947 more rows]
