# Supplementary material for: Genetic and pharmacologic inhibition of ALDH1A3 as a treatment of β-cell failure
Source: Nat Commun. 2023 Feb 2;14:558. doi: 10.1038/s41467-023-36315-4 (PMC9895451; doi:10.1038/s41467-023-36315-4)
Supplement: Supplementary file 5 — Source Data [file 41467_2023_36315_MOESM5_ESM.xlsx]

## Sheet: Figure 1
Fig. 1C
	blood glucose
Time (min)	Ad lib (Aldh1a3CreERT;Ldb/db;R26Y)							Pair-fed Responder (Aldh1a3CreERT;Ldb/db;R26Y)						Pair-fed Non-Responder (Aldh1a3CreERT;Ldb/db;R26Y)					ad lib lean control
0	323	576	210	204	193	322		148	111	217	117	252		166	479	321	146		73	96	59	71	68	66	53	99	93	93
15	588	384	256	475	589	600		542	311	600	190	412		600	600	600	583		237	247	234	341	232	264	264	298	257	215
30	600	594	392	563	600	600		600	388	600	109	387		600	600	600	600		269	343	363	307	301	225	282	282	302	317
60	600	600	498	600	600	600		506	334	600	100	384		600	600	600	600		203	273	161	237	164	167	217	231	246	233
90	600	600	444	600	600	600		527	201	497	84	312		600	600	600	600		172	172	144	147	122	139	128	169	182	168
120	600	549	500	600	561	600		251	199	379	104	274		600	600	600	600		105	105	92	123	108	122	95	132	140	154
Fig. 1G
	AD (Aldh1a3CreERT;Ldb/db;R26Y)							PF_R (Aldh1a3CreERT;Ldb/db;R26Y)						PF_NR(Aldh1a3CreERT;Ldb/db;R26Y)
% GFP	26.06	31	35.87	26.7	8.27			38.91	16.69	22.27	34.51	14.71		13.03	28.07	29.83	11.32
Fig. 1H
	AD							PF_R						PF_NR
% ALDH+ over YFP+	51.86	80.62	82.45	66.73	79.86			11.15	2.31	45.43	18.56	20		69.46	53	79.86	68.48

## Sheet: Figure 2
Fig. 2A	Glucose (mg/dl)
	A1A3 CKO DB						DB						db/+ (LEAN)
16HR Fasting	90	116	71	100	104		105	192	503	203	363		76	52	72	54	97
1HR Refeeding	212	398	160	370	390		425	289	600	450	480		156	157	151	165	183
2HR Refeeding	238	343	211	276	370		303	263	534	400	380		170	162	179	212	160
4HR Refeeding	216	458	293	345	298		340	277	439	360	375		171	173	192	200	183
Fig. 2B
	Glucose (mg/dl)
Time (min	A1A3 CKO DB						DB						db/+ (LEAN)
0	97	99	99	98	92		227	313	256	323	218		88	74	57	68	87
15	440	333	330	350	265		600	572	600	600	541		269	245	237	235	249
30	524	445	448	463	354		600	600	600	600	600		306	377	281	209	219
60	480	380	405	471	300		600	600	600	600	600		214	237	222	190	175
90	390	345	348	389	273		600	600	600	600	600		169	163	132	155	145
120	260	316	281	414	228		600	600	600	600	600		120	130	83	121	142
Fig. 2C
	plasma Insulin (ng/ml)
	A1A3 CKO DB						DB						db/+ (LEAN)
16HR Fasting	0.56	2.88	3.58	3.85	2.63		0.65	7.5	2.7	3	4		0.28	0.3	0.26	0.5	0.59
1HR Refeeding	10.12	15.43	14.93	15.45	15.1		5.57	15.32	9.88	10	9		0.45	0.38	0.33	0.55	0.69
2HR Refeeding	13.02	15.04	15.32	15.18	15.3		4.4	15.29	8.26	5	9		0.62	0.42	0.67	1.13	0.94
4HR Refeeding	15.47	15.48	15.5	15.5	15.5		4.59	12.67	0.43	8	6		1.1	0.66	1.11	1.06	1.13
Fig. 2D	Insulin (ng/mg protein)
	DB
2.8 mM Glucose	5.23279	2.44286	5.26347	5.40954	4.26873	5.23133	4.69672	2.1624
16.8 mM Glucose	39.7221	38.1299	39.094	31.9366	25.2027	16.5992	25.6117	12.4654
	A1A3 CKO DB
2.8 mM Glucose	0.863839	0.871143	2.62106	0.668105	3.42445	1.83813	2.47937	0.944178
16.8 mM Glucose	53.4088	48.6616	51.729	46.8357	52.7954	47.3177	51.7583	52.81
	db/+ (LEAN)
2.8 mM Glucose	1.51239	1.31373	0.980695	0.821479	1.16182	0.565856	0.65788	1.56936
16.8 mM Glucose	34.9456	42.3221	37.1805	50.2976	41.4165	23.0993	46.7188	21.2442

## Sheet: Figure 3
Fig. 3B
Sample	Treatment	[Drug] nM	Gate	X Parameter	Count	X Mean	X Median	X SD	nMedian	Average	SEM	IC50 (nM)			Sample	Treatment	[Drug] nM (0>0.1)	Average	SEM
Negative		0	R1	BL1-A	40280	351	335	136.8	0.0371644			5.14 nM			DMSO	MBE1	0	1
Aldefluor	DMSO	0	R1	BL1-A	37231	10210	9014	6148.21	1	1					MBE1-1nM	MBE1	1	0.839176	0.0135227
DEAB-1mM	DEAB	1000000	R1	BL1-A	40000	734	707	213.7	0.0784335	0.0791269	0.00204479				MBE1-10nM	MBE1	10	0.391021	0.093952
DEAB-1mM(1)	DEAB	1000000	R1	BL1-A	40000	773	747	210.92	0.0828711						MBE1-100nM	MBE1	100	0.125102	0.0030106
DEAB-1mM(2)	DEAB	1000000	R1	BL1-A	40000	690	664	195.98	0.0736632						MBE1-1000nM	MBE1	1000	0.0681163	0.00533006
DEAB-1mM(3)	DEAB	1000000	R1	BL1-A	27095	758	735	207.94	0.0815398						MBE1-10000nM	MBE1	10000	0.0741069	0.00545445
MBE1-1nM	MBE1	1	R1	BL1-A	39399	8638	7375	5675.41	0.818172	0.839176	0.0135227
MBE1-1nM(1)	MBE1	1	R1	BL1-A	40000	8745	7526	5632.12	0.834923
MBE1-1nM(2)	MBE1	1	R1	BL1-A	40000	9017	7792	5855.4	0.864433
MBE1-10nM	MBE1	10	R1	BL1-A	40000	3880	3135	2665.02	0.347792	0.391021	0.093952
MBE1-10nM(1)	MBE1	10	R1	BL1-A	40000	5905	5147	3471.72	0.571001
MBE1-10nM(2)	MBE1	10	R1	BL1-A	40000	2702	2292	1662.72	0.254271
MBE1-100nM	MBE1	100	R1	BL1-A	40000	1153	1081	473.87	0.119925	0.125102	0.0030106
MBE1-100nM(1)	MBE1	100	R1	BL1-A	40000	1208	1127	485.44	0.125028
MBE1-100nM(2)	MBE1	100	R1	BL1-A	40000	1261	1175	508.89	0.130353
MBE1-1000nM	MBE1	1000	R1	BL1-A	40000	711	674	260.14	0.0747726	0.0681163	0.00533006
MBE1-1000nM(1)	MBE1	1000	R1	BL1-A	40000	685	649	248.72	0.0719991
MBE1-1000nM(2)	MBE1	1000	R1	BL1-A	40000	548	519	204.65	0.0575771
MBE1-10000nM	MBE1	10000	R1	BL1-A	40000	790	750	276.89	0.0832039	0.0741069	0.00545445
MBE1-10000nM(1)	MBE1	10000	R1	BL1-A	40000	711	674	257.81	0.0747726
MBE1-10000nM(2)	MBE1	10000	R1	BL1-A	40000	617	580	247.75	0.0643444
Fig. 3C
	blood glucose
Time (min)	Vehicle													KOTX1
0	184	133	331	198	201	112	160	227	161	148	109	219		124	249	166	124	92	96	113	254	153	265	181	100
15	513	375	573	463	459	320	417	425	357	531	350	405		371	354	393	342	272	221	370	514	320	500	454	335
30	594	455	782	666	590	413	579	657	477	639	519	746		486	376	474	287	345	305	466	752	399	678	586	380
60	704	514	1062	844	626	534	642	856	686	766	451	826		594	461	762	496	373	331	575	748	364	672	672	329
90	868	655	982	858	1022	625	882	1144	692	670	454	902		632	554	762	580	460	415	734	896	398	749	584	372
120	730	598	892	880	796	621	738	874	716	858	570	964		599	590	680	537	409	366	659	758	472	578	656	457
Fig. 3D
	plasma Insulin (ng/ml)
	Vehicle																		KOTX1
16HR Fasting	2.47203	0.82326	1.88741	1.91696	2.35707	5.51338	4.24232	2.43262	8.82734	8.27228	1.78887	7.79276		9.10652	7.4676	8.19674	5.59878	9.1525	2.8366	4.73826	9.78967	3.44421	2.35379	1.71662	3.99599
1HR Refeeding	22.4432	9.63409	4.00134	14.6592	9.61767	26.8443	46.3701	6.49749	24.7423	30.9827	34.185	28.815		40.4253	50.347	59.2942	41.0165	63.137	60.1646	35.1703	49.1947	22.8866	14.0188	14.0352	47.5196
2HR Refeeding	30.0959	14.495	2.60547	17.8779	9.50271	37.962	42.8722	4.77318	59.1957	41.5256	38.3726	26.7294		45.6311	62.8085	41.6241	39.3908	62.2338	61.9874	39.5057	53.0867	15.6445	21.8685	19.6022	57.7341
4HR Refeeding	20.0128	15.119	2.75327	8.71446	14.1501	40.2447	48.1929	5.54501	54.4005	35.9914	28.3387	22.394		33.9222	63.9581	11.1613	39.128	61.1827	42.6259	6.79308	50.7712	11.9167	11.966	11.342	52.8075
Fig. 3E
	Insulin (ng/mg protein)
	DMSO													KOTX1
2.8 mM Glucose	5.03321	3.62361	8.37393	6.59586	1.26164	2.77431	1.86695	2.073	2.54145	7.23729				1.26576	1.71013	0.813721	8.39866	11.1043	4.13087	13.1284	2.46258	1.66931	3.83823
16.8 mM Glucose	20.5641	9.18117	16.6734	17.2215	9.3517	10.2366	13.1532	10.2711	9.95691	27.6919				18.7871	13.901	15.907	20.3638	88.8496	33.3773	13.9916	81.4335	29.2133	35.6363
Fig. 3F
	Insulin (mU/mg protein)
	DMSO							KOTX1
2.8 mM Glucose	0.8214	2.8774	0.001	0.6158	3.083			0.6158	0.4102	4.5222	3.083	0.3074
16.8 mM Glucose	0.6158	5.2389	1.537	4.229	16.443			3.079	19.013	47.283	18.499	15.929

## Sheet: Figure 4
Fig. 4A
	Glucose (mg/dl)
wk after tx	CTRL_HFD									KOTX1_HFD									ROSI_HFD
0	192	224	211	179	205	216	228	233		219	194	226	211	183	170	259	180		236	186	207	198	205
1	232	238	236	215	191	210	229	221		177	179	218	228	192	155	197	169		208	150	178	176	182
2	275	260	222	224	247	327	253	235		218	235	233	249	186	270	219	177		181	179	213	182	220
3	316	224	241	198	247	379	242	206		175	220	202	195	223	230	194	164		174	185	197	173	220
4	345	214	249	244	235	283	229	268		165	205	220	203	229	242	197	188		170	173	151	191	183
Fig. 4B
	Plasma Insulin (ng/ml)
	CTRL_HFD									KOTX1_HFD									ROSI_HFD
	0.673717	0.946577	0.769587	0.80646	0.917079	1	1.2			1.94215	1.33374	2.10808	1.98271	0.946577	1.79466	2.02327	1.33743		0.422981	0.5336	0.393483	0.887581	0.776962
Fig. 4C
	Glucose (mg/dl)
Time (min	CTRL_HFD									KOTX1_HFD									ROSI_HFD
0	151	95	102	129	163	134	100	95		117	115	141	116	169	161	125	141		107	97	104	95	98
15	585	601	442	519	516	418	491	416		550	578	465	497	227	433	395	408		600	363	524	505	582
30	660	601	744	628	768	601	591	523		598	587	518	544	242	455	572	457		601	366	472	443	428
60	660	604	558	666	768	552	533	552		514	554	575	309	306	492	590	547		555	433	423	434	434
90	601	506	428	626	630	487	409	440		375	482	503	365	276	459	529	530		478	440	351	363	305
120	562	372	356	559	513	417	301	310		264	370	481	321	284	408	443	467		382	395	285	274	235
Fig. 4D
	AUC for ipGTT
	CTRL_HFD									KOTX1_HFD									ROSI_HFD
	71018	62130	59055	70028	75878	58223	54188	53130		53213	59370	59243	45600	31838	52590	59948	56775		60045	46523	46755	46275	44790
Fig. 4E
	Plasma Insulin (ng/ml)
	CTRL_HFD									KOTX1_HFD									ROSI_HFD
	0.17841	0.155592	0.153057	0.159818	0.631384	0.397291	0.186861			0.142071	0.203763	0.461518	0.311936	0.813925	0.755613	0.213059	0.368557		0.158128	0.81477	0.1801	0.17672	0.391375
	0.663873	0.490627	0.524432	0.465274	1.38643	0.625843	0.575137			0.879374	0.625843	0.80754	4.52175	2.16815	1.10755	1.0991	0.849795		0.845569	0.668099	0.532883	0.549785	0.51598
	0.431189	0.456542	0.767539	0.429499	2.04195	0.914586	0.632323			0.713452	0.510628	0.958531	0.60697	1.62109	1.9642	1.09713	0.938249		0.299353	0.726974	0.436259	0.395695	0.461612
Fig. 4F
	Glucose (mg/dl)
wk after wash-off	CTRL_HFD									KOTX1_HFD									ROSI_HFD
1.5	200	205	193	187	209	216	221	179		202	144	168	169	173	175	192	155		170	178	161	142	177
2.5	208	209	180	216	221	183	167	205		189	148	207	151	182	136	169	166		166	186	170	185	254
3.5	175	167	215	183	206	240	175	195		208	219	188	194	173	168	207	196		192	156	205	185	207

## Sheet: Figure 5
Fig. 5A
	Relative Fold change
	DB			DB_A1A3CKO			CTRL
MafA	0.173833	0.28114	0.16894	0.344516	1.18389	1.17782	1.27549	1.00001	1.30313
Slc30a8	0.280523	0.310009	0.324876	0.653943	0.885343	0.708985	1.34719	1.35366	1.39875
Fig. 5C
	Relative Fold change
	DB			DB_A1A3CKO			CTRL
Reg1	3	3	18	130	1714	249	1.47	0.14	4.89
Reg2	18	7	53	590	2261	708	2.2	1	21.6
Reg3a	24	11	47	560	1073	641	0.87	1.02	3.31
Reg3b	10	18	24	560	825	572	0.11	0.18	4.27
Reg3d	9	8	43	390	1107	372	0.35	1.16	0.24
Aldh1a3	633	1348	958	27	1	2	0.8	0.9	0.3

## Sheet: Figure 6
Fig. 6B
	% NR5A2+INS+/INS+ cells
db/db	4.85207	0.665557	0.686499	5.42636	1.95312	11.465	3.47222	6.18557	3.68732	4.41989	5.59372	1.00446	1.09589	0.672646
Aldh1a3 betaKO_db/db	9.81818	11.5217	5	17.2249	6.59574	5.27086	5.30822	8.42391	7.89474	4.63576	5.04305	4.19948	16.8246	12.7753	10.3734	12.3853	13.7615	25.0859	4.40061	6.95021	5.31792	13.981	10.793
db/+ lean	2.24719	0.584795	2.22222	2.17391	5.52764	7.14286	10.7438	1.66271	5.7971	9.52381	2.22222	4.52261	13.0435	9.09091	1.06888	5.7971
Fig. 6D
	% KI67+/Islet cells
db/db	1.05263	0.384615	1.60428	0	0.568828	0.194932	0	0.461894	0.625	0.917431	0.724638	0.313152	0.837521	1.08911	0.605327	0.466744	0.75662	0.583658
Aldh1a3 betaKO_db/db	1.63599	1.16618	1.53257	2.0979	1.89944	1.42712	1.80587	1.90114	0.9375	1.03704	0.693756	0.753769	1.17647	1.68539	1.25673	0.478469	1.04167	1.16959	1.1925	0.662252	0.83682	0.902935	1.25945	0.241546
	% KI67+INS+/INS+ cells
db/db	0	0	0	0.121803	0	0	0.125	0.135501	1	0	0.220022	0.630063	0.332226	0.536193	0.412655	0.554785	0.669643	0
Aldh1a3 betaKO_db/db	0.588235	0.44843	0	0.858369	1.92308	0.486618	0.440529	0.766284	1.28755	0.687285	0.325203	0.320856	0.267738	0.722022	1.20301	0.3861	0.169492	1.18577	0.671141	0.389105	0	0.45977	0.261097	0.58309

## Sheet: Figure 7
Fig. 7A
	Insulin (ng/mg protein)
	DMSO
2.8 mM Glucose	0.329802	1.04672	1.35766	0.690553	0.288454	0.753527	0.556103
16.8 mM Glucose	13.6786	15.2558	40.5486	29.2903	53.2508	56.8471	62.6392
	KOTX1
2.8 mM Glucose	0.992649	0.330573	2.27068	0.357769	0.598467	0.317766	2.05731	0.292506
16.8 mM Glucose	50.2305	68.7293	74.1125	126.354	39.4528	72.1327	183.815	108.137
	atRA
2.8 mM Glucose	1.56975	1.97291	1.46344	4.65981	6.69864	8.43719	0.333633	0.65352
16.8 mM Glucose	69.4868	55.9537	61.4056	34.9202	58.4888	54.3478	45.7932	39.8074
	KOX1+atRA
2.8 mM Glucose	2.33179	1.60407	10.3043	2.44631	2.36321	0.679617	0.478905	0.623994
16.8 mM Glucose	70.0864	45.5058	90.9108	87.1236	30.872	40.9945	37.327	28.718
Fig. 7B
	Insulin (ng/mg protein)
	DMSO treated islets from Aldh1a3 KO
2.8 mM Glucose	0.877973	0.933675	0.852864	0.597813	0.941052	1.55329	0.773706	0.698948	0.889565	0.863685
16.8 mM Glucose	37.2684	25.6163	27.7587	16.4315	18.0313	33.6138	19.6398	18.7311	20.9232	21.5827
	atRA treated islets from Aldh1a3 KO
2.8 mM Glucose	0.736476	0.517472	0.910329	0.607964	0.858579	0.701801	0.585113	0.631641	0.614554	0.701063
16.8 mM Glucose	10.3653	14.7188	9.10114	5.41321	4.44614	6.03415	3.54396	6.90948	4.63502	13.9644
Fig. 7C	Relative fold change
	DMSO			atRA
Reg1	0.89	1.12	1.02	0.02	0	0.1
Reg2	0.61	1.62	1.23	0.02	0.04	0.09
Nr5a2	0.9	1.1	1.08	0.5	0.74	0.6

## Sheet: Fig. S1
Fig. S1B
	blood glucose after 4 weeks of pair-feeding
	Ad lib (Aldh1a3CreERT;Ldb/db;R26Y)							Pair-fed Responder (Aldh1a3CreERT;Ldb/db;R26Y)						Pair-fed Non-Responder (Aldh1a3CreERT;Ldb/db;R26Y)					ad lib lean control
16 hr Fasting	323	576	210	204	193	322		148	111	217	117	252		166	479	321	146		73	96	59	71	68	66	53	99	93	93
	Insulin (ng/ml) after 2 weeks of pair-feeding.
16 hr Fasting	Ad lib (Aldh1a3CreERT;Ldb/db;R26Y)							Pair-fed (Aldh1a3CreERT;Ldb/db;R26Y)						ad lib lean control
	7.43103	6.49841	5.66909	5.20709	7.43963			11.018	10.7856	11.1759	10.9004			0.526768	0.325896	0.291461

## Sheet: Fig. S2
Fig. S2B
	Ins mRNA
	DB			DB_A1A3CKO			CTRL
Relative fold increase	0.562	0.59	0.456	0.85	0.717	0.7	1.055	1.052	0.897
	Aldh1a3 mRNA
Relative fold increase	DB			DB_A1A3CKO			CTRL
	21.301	32.359	19.017	0.25	0.195	0.232	1.373	0.918	0.789

## Sheet: Fig. S3
Fig. S3A
	Cell Titer-Glo Cell viability assay
(nM)	DMSO		KOTX1
	Replicate1	Replicate2	Replicate1	Replicate2
0	371852	372505	680694	681598
10	361845	361805	801310	801966
100	360168	360281	683829	684079
1000	464377	465555	761013	761836
10000	378500	377900	818656	819078
Fig. S3C
	% AldeFlour
(nM)	KOTX1
	Replicate1	Replicate2
0	94.0681	105.932
0.5	95.0554	89.6981
1	87.6912	74.4841
5	72.8818	85.9917
25	69.9037	70.7291
100	33.1472	28.9552
1000	6.55499	5.16307
10000	0.598851	1.01966
Fig. S3D
Lead/Protein	[Compound] nM	r1	r2	r3		Average	SEM	IC50 (nM)
DEAB-ALDH1a3	0	106.228	106.869	105.33		106.142	0.446477	37201
DEAB-ALDH1a3	1371.74	96.2207	98.979	83.5195		92.9064	4.7605
DEAB-ALDH1a3	4115.23	92.3077	93.5906	81.98		89.2928	3.67509
DEAB-ALDH1a3	12345.7	78.0029	78.6444	67.2262		74.6245	3.70378
DEAB-ALDH1a3	37037	56.7702	55.359	48.6235		53.5842	2.51359
DEAB-ALDH1a3	111111	34.896	35.6658	35.0243		35.1954	0.238104
DEAB-ALDH1a3	333333	21.1878	22.0345	22.7145		21.9789	0.441596
DEAB-ALDH1a3	1000000	11.5272	11.5144	11.8736		11.6384	0.117661
KOTX1-ALDH1a3	0	98.2092	94.6811	96.4131		96.4345	1.01853	219
KOTX1-ALDH1a3	13.7174	94.7453	89.1645	84.161		89.3569	3.05693
KOTX1-ALDH1a3	41.1523	84.0969	85.1874	84.61		84.6314	0.314982
KOTX1-ALDH1a3	123.457	64.2754	65.1093	66.4564		65.2804	0.635384
KOTX1-ALDH1a3	370.37	38.2317	39.258	39.3222		38.9373	0.353295
KOTX1-ALDH1a3	1111.11	19.9498	19.7573	19.8215		19.8428	0.0565724
KOTX1-ALDH1a3	3333.33	12.2521	11.5465	12.5087		12.1024	0.28767
KOTX1-ALDH1a3	10000	8.60213	8.83947	8.65986		8.70049	0.0714632
DEAB-ALDH1a1	0	101.757	98.8196	100.567		100.381	0.85294	65.8
DEAB-ALDH1a1	1371.74	12.8265	19.1468	10.633		14.2021	2.55215
DEAB-ALDH1a1	4115.23	12.306	7.3241	3.04861		7.55956	2.67496
DEAB-ALDH1a1	12345.7	5.39084	5.05623	5.05623		5.16777	0.111535
DEAB-ALDH1a1	37037	3.01143	2.93708	2.82554		2.92468	0.0540186
DEAB-ALDH1a1	111111	1.7102	1.33841	1.97044		1.67302	0.183396
DEAB-ALDH1a1	333333	1.33841	1.15252	1.67302		1.38799	0.152284
DEAB-ALDH1a1	1000000	1.57635	1.19714	0.78446		1.18598	0.228668
KOTX1-ALDH1a1	0	99.4144	99.3029	101.125		99.9473	0.589534	N/A
KOTX1-ALDH1a1	13.7174	100.418	98.1132	98.5222		99.0179	0.710072
KOTX1-ALDH1a1	41.1523	98.5593	96.7376	97.853		97.7166	0.530287
KOTX1-ALDH1a1	123.457	98.7081	96.1056	95.0646		96.6261	1.0835
KOTX1-ALDH1a1	370.37	98.8939	99.4516	95.8453		98.0636	1.12077
KOTX1-ALDH1a1	1111.11	98.1132	98.7824	99.6747		98.8568	0.452292
KOTX1-ALDH1a1	3333.33	98.5593	98.6337	98.3363		98.5098	0.0893652
KOTX1-ALDH1a1	10000	98.9683	97.0722	96.403		97.4812	0.768249
DEAB-mALDH1a3	0	102.406	102.565	103.134		102.702	0.220878	3053
DEAB-mALDH1a3	1371.74	69.5783	66.8797	58.6596		65.0392	3.28357
DEAB-mALDH1a3	4115.23	56.9019	43.0537	40.0355		46.6637	5.19272
DEAB-mALDH1a3	12345.7	28.8149	20.9676	17.2925		22.3583	3.39814
DEAB-mALDH1a3	37037	9.64048	10.5814	11.3804		10.5341	0.502824
DEAB-mALDH1a3	111111	2.29028	2.37905	2.41456		2.3613	0.0369581
DEAB-mALDH1a3	333333	0.656902	0.639148	0.852197		0.716082	0.0682501
DEAB-mALDH1a3	1000000	0.17399	0.140257	0.285841		0.20003	0.0439969
KOTX1-mALDH1a3	0	102.53	101.678	100.772		101.66	0.507469	283
KOTX1-mALDH1a3	13.7174	95.4461	94.8602	94.3808		94.8957	0.308022
KOTX1-mALDH1a3	41.1523	86.3027	85.8056	83.7639		85.2907	0.776797
KOTX1-mALDH1a3	123.457	67.5189	69.4008	68.6374		68.519	0.546482
KOTX1-mALDH1a3	370.37	47.2082	46.1962	41.7932		45.0658	1.66221
KOTX1-mALDH1a3	1111.11	24.4474	24.0213	23.9148		24.1278	0.162719
KOTX1-mALDH1a3	3333.33	10.4394	10.2086	10.3329		10.327	0.0666929
KOTX1-mALDH1a3	10000	5.07767	4.88238	4.91789		4.95931	0.0600615
DEAB-hALDH2	0	100.121	100.909	100.653		100.561	0.231905	77049
DEAB-hALDH2	1371.74	92.1881	91.5384	92.1684		91.965	0.213337
DEAB-hALDH2	4115.23	87.68	86.4595	87.4438		87.1945	0.37374
DEAB-hALDH2	12345.7	77.1285	76.7939	76.3608		76.761	0.222234
DEAB-hALDH2	37037	59.3327	63.0139	62.2068		61.5178	1.11712
DEAB-hALDH2	111111	47.9937	47.8165	46.6354		47.4819	0.426321
DEAB-hALDH2	333333	34.4499	32.9735	33.3279		33.5838	0.445001
DEAB-hALDH2	1000000	18.5045	23.0323	21.8708		21.1359	1.35771
KOTX1-ALDH2	0	98.0544	99.6883	102.326		100.023	1.24446	N/A
KOTX1-ALDH2	13.7174	95.6921	98.7631	98.015		97.4901	0.924552
KOTX1-ALDH2	41.1523	96.9126	98.2513	100.614		98.5925	1.0819
KOTX1-ALDH2	123.457	99.4718	100.869	98.2906		99.5439	0.745317
KOTX1-ALDH2	370.37	101.48	101.224	100.692		101.132	0.231905
KOTX1-ALDH2	1111.11	102.976	100.003	101.421		101.467	0.858405
KOTX1-ALDH2	3333.33	104.118	101.027	101.499		102.215	0.9612
KOTX1-ALDH2	10000	105.496	105.102	103.704		104.767	0.543529

[truncated: 4 more sheets: Fig. S4, Fig. S5, Fig. S7, Fig. S8]
